# Supplementary material for: A Drosophila systems model of pentylenetetrazole induced locomotor plasticity responsive to antiepileptic drugs
Source: BMC Syst Biol. 2009 Jan 21;3:11. doi: 10.1186/1752-0509-3-11 (PMC2657775; doi:10.1186/1752-0509-3-11)
Supplement: Additional file 3 — Genes downregulated at 12 hrs, 2nd day and 7th day of PTZ treatment. Table listing genes (CG numbers and gene symbols). [file 1752-0509-3-11-S3.xls]

## Sheet: Time series genes
Genes downregulated at 12 hrs, 2nd day and 7th day of PTZ treatment
12 hrs			2nd day			7th Day
CG Number	Gene Symbol		CG Number	Gene Symbol		CG Number	Gene Symbol
CG10078	Prat2		CG4173	2007-09-02		CG17870	14-3-3zeta
CG10593	Acer		CG17870	14-3-3zeta		CG7478	Act79B
CG11064	RfaBp		CG16720	5-HT1A		CG15845	Adf1
CG11094	dsx		CG1056	5-HT2		CG3752	Aldh
CG11325	GRHR		CG1168	7B2		CG1112	alpha-Est7
CG11958	Cnx99A		CG6741	a		CG18444	alphaTry
CG11963	CG11963		CG5394	Aats-glupro		CG2855	aph-1
CG14032	Cyp4ac1		CG6335	Aats-his		CG5711	Arr1
CG1600	CG1600		CG7479	Aats-leu		CG6554	Art1
CG18660	Nckx30C		CG4938	Aats-ser		CG9882	Art7
CG18769	CG18769		CG3705	aay		CG11154	ATPsyn-beta
CG3241	msl-2		CG4807	ab		CG1107	auxillin
CG3407	CG3407		CG9749	Abi		CG18319	ben
CG4799	Pen		CG7978	Ac76E		CG3644	bic
CG5707	CG5707		CG9390	AcCoAS		SD06908	blood
CG6730	Cyp4d21		CG17907	Ace		CG31605	Bsg
CG7110	CG7110		CG14992	Ack		CG5680	bsk
CG7314	Bmcp		CG9244	Acon		CG5809	CaBP1
CG7583	CtBP		CG4605	Acp32CD		CG3692	CalpC
CG8428	spin		CG10297	Acp65Aa		CG5061	capt
CG9238	CG9238		CG7899	Acph-1		CG31536	Cdep
CG9448	CG9448		CG7478	Act79B		CG11804	ced-6
CG9619	CG9619		CG11062	activin-beta		CG10019	CG10019
			CG4376	Actn		CG10126	CG10126
			CG11678	Actr13E		CG10214	CG10214
			CG17176	ACXA		CG10233	CG10233
			CG9638	Ada2b		CG10433	CG10433
			CG12131	Adam		CG10444	CG10444
			CG12598	Adar		CG10553	CG10553
			CG15845	Adf1		CG1078	CG1078
			CG9345	Adgf-C		CG10863	CG10863
			CG10143	Adgf-E		CG11147	CG11147
			CG3481	Adh		CG11315	CG11315
			CG32954	Adhr		CG11368	CG11368
			CG5683	Aef1		CG11440	CG11440
			CG9540	Ag5r2		CG11665	CG11665
			CG6671	AGO1		CG12054	CG12054
			CG13388	Akap200		CG12120	CG12120
			CG32423	alan-shepard		CG12262	CG12262
			CG6058	Ald		CG12393	CG12393
			CG7643	ald		CG13848	CG13848
			CG11140	Aldh-III		CG13928	CG13928
			CG4260	alpha-Adaptin		CG13933	CG13933
			CG1031	alpha-Est1		CG14277	CG14277
			CG2505	alpha-Est2		CG14375	CG14375
			CG1977	alpha-Spec		CG1468	CG1468
			CG2075	aly		CG14872	CG14872
			CG11937	amn		CG15093	CG15093
			CG6438	amon		CG15201	CG15201
			CG8604	Amph		CG15209	CG15209
			CG8221	Amyrel		CG16926	CG16926
			CG8827	Ance		CG17108	CG17108
			CG1651	Ank		CG1722	CG1722
			CG1028	Antp		CG17280	CG17280
			CG8376	ap		CG1746	CG1746
			CG5864	AP-1sigma		CG17944	CG17944
			CG6056	AP-2sigma		CG18180	CG18180
			CG9388	AP-47		CG18778	CG18778
			CG6193	Apc2		CG2082	CG2082
			CG6291	ApepP		CG2185	CG2185
			CG31762	aret		CG2254	CG2254
			CG8385	Arf79F		CG2736	CG2736
			CG5659	ari-1		CG2993	CG2993
			CG9901	Arp14D		CG30059	CG30059
			CG5409	Arp53D		CG3036	CG3036
			CG6174	Arp87C		CG31207	CG31207
			CG7013	ARP-like		CG3136	CG3136
			CG6190	As		CG3153	CG3153
			CG11533	Asator		CG31535	CG31535
			CG8421	Asph		CG3192	CG3192
			CG14919	Ast-C		CG31998	CG31998
			CG8787	Asx		CG32000	CG32000
			CG2969	Atet		CG32100	CG32100
			CG10967	Atg1		CG32112	CG32112
			CG4428	Atg4		CG32245	CG32245
			CG1643	Atg5		CG32412	CG32412
			CG32672	Atg8a		CG3244	CG3244
			CG6668	atl		CG32444	CG32444
			CG1886	ATP7		CG32521	CG32521
			CG5670	Atpalpha		CG32553	CG32553
			CG6030	ATPsyn-d		CG32568	CG32568
			CG10146	AttA		CG32638	CG32638
			CG5166	Atx2		CG32653	CG32653
			CG2210	awd		CG32767	CG32767
			CG7811	b		CG32820	CG32820
			CG10851	B52		CG3305	CG3305
			CG3971	Baldspot		CG17205	CG34118
			CG5055	baz		CG17205	CG34119
			CG4867	bc10		CG3488	CG3488
			GH22170	BcDNA:GH22170		CG3511	CG3511
			CG7644	beat-Ib		CG3625	CG3625
			CG4838	beat-Ic		CG3860	CG3860
			CG15138	beat-IIIc		CG3982	CG3982
			CG9748	bel		CG4389	CG4389
			CG18319	ben		CG4409	CG4409
			CG6264	Best1		CG4553	CG4553
			CG8536	beta4GalNAcTA		CG4716	CG4716
			CG1762	betaInt-nu		CG4729	CG4729
			CG12297	BG4		GH05702	CG4757
			CG4501	bgm		CG4769	CG4769
			CG8580	bhr		CG4877	CG4877
			CG4722	bib		CG4914	CG4914
			CG18647	bin		CG5194	CG5194
			CG8276	bin3		CG5315	CG5315
			CG7574	bip1		CG5428	CG5428
			CG2009	bip2		CG5482	CG5482
			CG4539	Bka		CG5708	CG5708
			CG5249	Blimp-1		CG5778	CG5778
			SD06908	blood		CG5830	CG5830
			CG3612	blw		CG5867	CG5867
			CG7088	bnb		CG5945	CG5945
			CG9424	bocksbeutel		CG6311	CG6311
			CG4760	bol		CG6329	CG6329
			CG6815	bor		CG6357	CG6357
			CG10719	brat		CG6416	CG6416
			CG10542	Bre1		CG6486	CG6486
			CG31605	Bsg		CG6503	CG6503
			CG14025	Bsg25D		CG6783	CG6783
			CG32019	bt		CG6983	CG6983
			CG11177	BthD		CG7077	CG7077
			CG17632	bw		CG7145	CG7145
			CG13969	bwa		CG7331	CG7331
			CG4894	Ca-alpha1D		CG7738	CG7738
			CG1522	cac		CG7781	CG7781
			CG6445	Cad74A		CG7997	CG7997
			CG6703	Caki		CG8229	CG8229
			CG7563	CalpA		CG8444	CG8444
			CG3692	CalpC		CG8680	CG8680
			CG11059	cals		CG9326	CG9326
			CG8472	Cam		CG9363	CG9363
			CG18069	CaMKII		CG9396	CG9396
			CG18408	CAP		CG9400	CG9400
			CG3725	Ca-P60A		CG9754	CG9754
			CG17054	Cap-G		CG14996	Chd64
			CG14685	Cap-H2		CG6948	Clc
			CG18026	Caps		CG5855	cni
			CG6871	Cat		CG6998	ctp
			CG10605	caup		CG10833	Cyp28d1
			CG6219	cav		CG2060	Cyp4e2
			CG6702	Cbp53E		CG5201	Dad
			CG7035	Cbp80		CG6092	Dak1
			CG10536	cbx		CG5935	Dek
			CG2342	Ccp84Ag		CG5887	desat1
			CG1049	Cct1		CG32498	dnc
			CG8977	Cctgamma		CG15381	dpr3
			CG8610	Cdc27		CG6033	drk
			CG1362	cdc2rk		CG10812	dro5
			CG31536	Cdep		CG3747	Eaat1
			CG6027	cdi		CG3525	eas
			CG1373	CecC		CG9291	Elongin-C
			CG11804	ced-6		CG6513	endos
			CG31811	cenG1A		CG1511	Eph
			CG11924	Cf2		CG6917	Est-6
			CG10019	CG10019		CG8933	exd
			CG10026	CG10026		CG9847	Fkbp13
			CG10063	CG10063		CG2096	flw
			CG10068	CG10068		CG14994	Gad1
			CG10073	CG10073		CG17759	Galpha49B
			CG10103	CG10103		CG12055	Gapdh1
			CG1017	CG1017		CG8770	Gbeta76C
			CG10176	CG10176		CG5320	Gdh
			CG10185	CG10185		CG30011	gem
			CG10192	CG10192		CG8261	Ggamma1
			CG10194	CG10194		CG8430	Got1
			CG10200	CG10200		CG5820	Gp150
			CG10208	CG10208		CG1743	Gs2
			CG10214	CG10214		CG10045	GstD1
			CG10226	CG10226		CG10091	GstD9
			CG10237	CG10237		CG17533	GstE8
			CG10253	CG10253		CG3454	Hdc
			CG10267	CG10267		CG4261	Hel89B
			CG10277	CG10277		CG5499	His2Av
			CG10289	CG10289		CG4264	Hsc70-4
			CG10311	CG10311		CG7235	Hsp60C
			CG10326	CG10326		CG4475	Idgf2
			CG10348	CG10348		CG9078	ifc
			CG10354	CG10354		CG18285	igl
			CG10359	CG10359		CG6518	inaC
			CG10373	CG10373		CG3979	Indy
			CG10395	CG10395		CG1633	Jafrac1
			CG10433	CG10433		CG1274	Jafrac2
			CG10435	CG10435		CG8732	l(2)44DEa
			CG10494	CG10494		CG2043	Lcp3
			CG10527	CG10527		CG7540	M6
			CG10553	CG10553		CG1793	MED26
			CG10561	CG10561		CG10120	Men
			CG10562	CG10562		CG13431	Mgat1
			CG10576	CG10576		CG8295	Mlf
			CG10598	CG10598		CG12005	Mms19
			CG10600	CG10600		CG1102	MP1
			CG10621	CG10621		CG4994	Mpcp
			CG10631	CG10631		CG13037	mRpS34
			CG10635	CG10635		CG10596	Msr-110
			CG10639	CG10639		CG17945	Mst84Dc
			CG10641	CG10641		CG1838	myoglianin
			CG10648	CG10648		CG6343	ND42
			CG10664	CG10664		CG5125	ninaC
			CG10710	CG10710		CG7291	NPC2
			CG10711	CG10711		CG3059	NTPase
			CG10722	CG10722		CG2297	Obp44a
			CG10737	CG10737		CG30052	Obp49a
			CG10743	CG10743		CG11218	Obp56d
			CG10778	CG10778		CG13421	Obp57c
			CG1078	CG1078		CG7584	Obp99c
			CG1079	CG1079		CG7929	ocn
			CG10804	CG10804		CG16747	Oda
			CG10845	CG10845		CG5735	orb2
			CG10863	CG10863		CG1668	Pbprp2
			CG10899	CG10899		CG8808	Pdk
			CG1090	CG1090		CG11390	PebIII
			CG10908	CG10908		CG2222	Psf3
			CG1091	CG1091		CG9441	Pu
			CG1092	CG1092		CG1507	Pur-alpha
			CG10936	CG10936		CG17521	Qm
			CG10970	CG10970		CG11064	RfaBp
			CG10971	CG10971		CG8643	rgr
			CG10973	CG10973		CG5279	Rh5
			CG10987	CG10987		CG1004	rho
			CG10992	CG10992		CG3593	r-l
			CG11008	CG11008		CG16982	Roc1a
			CG11035	CG11035		CR32777	roX1
			CG1104	CG1104		CG11556	Rph
			CG1105	CG1105		CG3314	RpL7A
			CG11063	CG11063		CG1065	Scsalpha
			CG11071	CG11071		CG16944	sesB
			CG11079	CG11079		CG1783	Slip1
			CG11095	CG11095		CG7623	sll
			CG11099	CG11099		CG9218	sm
			CG11138	CG11138		CG5263	smg
			CG11147	CG11147		CG4551	smi35A
			CG11148	CG11148		CG1982	Sodh-1
			CG11151	CG11151		CG11153	Sox102F
			CG11155	CG11155		CG8137	Spn2
			CG1116	CG1116		CG10155	Spred
			CG11180	CG11180		CG3780	Spx
			CG11190	CG11190		CG4257	Stat92E
			CG11191	CG11191		CG3139	syt
			CG11203	CG11203		CG2827	Tal
			CG11206	CG11206		CG4800	Tctp
			CG11224	CG11224		CG11853	to
			CG11227	CG11227		CG8882	Trip1
			CG11242	CG11242		CG10106	Tsp42Ee
			CG11247	CG11247		CG10640	Uev1A
			CG11249	CG11249		CG4347	UGP
			CG11266	CG11266		CG15261	UK114
			CG1129	CG1129		CG1088	Vha26
			CG11298	CG11298		CG17369	Vha55
			CG11299	CG11299		CG12403	Vha68-1
			CG11306	CG11306		CG3572	vimar
			CG11307	CG11307		CG31764	vir-1
			CG11315	CG11315		CG8996	wal
			CG11319	CG11319		CG1449	zfh2
			CG11329	CG11329		GM01267
			CG11334	CG11334		HL03474
			CG11357	CG11357		LD22017
			CG1136	CG1136		LD32791
			CG11368	CG11368		LP04961
			CG1137	CG1137		RH37635
			CG11388	CG11388		RH38929
			CG11399	CG11399		RH40310
			CG11407	CG11407		RH48810
			CG11414	CG11414		RH57045
			CG11419	CG11419		RH59970
			CG11444	CG11444		RH61355
			CG11454	CG11454		SD04448
			CG11462	CG11462
			CG11486	CG11486
			CG11509	CG11509
			CG11523	CG11523
			CG11526	CG11526
			CG11538	CG11538
			CG11550	CG11550
			CG11584	CG11584
			CG11586	CG11586
			CG11597	CG11597
			CG11598	CG11598
			CG11630	CG11630
			CG11655	CG11655
			CG11663	CG11663
			CG11665	CG11665
			CG11694	CG11694
			CG11723	CG11723
			CG11727	CG11727
			CG11739	CG11739
			CG11760	CG11760
			CG11771	CG11771
			CG11784	CG11784
			CG11786	CG11786
			CG11791	CG11791
			CG11825	CG11825
			CG11844	CG11844
			CG11857	CG11857
			CG11870	CG11870
			CG11876	CG11876
			CG11920	CG11920
			CG11940	CG11940
			CG11943	CG11943
			CG11983	CG11983
			CG12004	CG12004
			CG12016	CG12016
			CG12018	CG12018
			CG12020	CG12020
			CG12025	CG12025
			CG12038	CG12038
			CG12054	CG12054
			CG12075	CG12075
			CG12081	CG12081
			CG12090	CG12090
			CG12106	CG12106
			CG12111	CG12111
			CG12116	CG12116
			CG12118	CG12118
			CG12128	CG12128
			CG1213	CG1213
			CG12171	CG12171
			CG12184	CG12184
			CG12204	CG12204
			CG12206	CG12206
			CG12207	CG12207
			CG12214	CG12214
			CG12262	CG12262
			CG12263	CG12263
			CG12267	CG12267
			CG12289	CG12289
			CG12290	CG12290
			CG1231	CG1231
			CG12316	CG12316
			CG12333	CG12333
			CG12347	CG12347
			CG12377	CG12377
			CG12384	CG12384
			CG12391	CG12391
			CG12393	CG12393
			CG12404	CG12404
			CG12428	CG12428
			CG1244	CG1244
			CG12464	CG12464
			CG12488	CG12488
			CG1249	CG1249
			CG12498	CG12498
			CG12512	CG12512
			CG12534	CG12534
			CG12543	CG12543
			CG12550	CG12550
			CG12563	CG12563
			CG12656	CG12656
			CG12660	CG12660
			CG12723	CG12723
			CG12730	CG12730
			CG12736	CG12736
			CG12772	CG12772
			CG12784	CG12784
			CG12789	CG12789
			CG12802	CG12802
			CG12862	CG12862
			CG1288	CG1288
			CG12923	CG12923
			CG12927	CG12927
			CG1299	CG1299
			CG12992	CG12992
			CG13025	CG13025
			CG13029	CG13029
			CG13030	CG13030
			CG13039	CG13039
			CG13041	CG13041
			CG13067	CG13067
			CG13078	CG13078
			CG13081	CG13081
			CG13086	CG13086
			CG13095	CG13095
			CG13116	CG13116
			CG13124	CG13124
			CG13126	CG13126
			CG13154	CG13154
			CG13176	CG13176
			CG13186	CG13186
			CG13189	CG13189
			CG13213	CG13213
			CG13237	CG13237
			CG13243	CG13243
			CG1332	CG1332
			CG13335	CG13335
			CG13344	CG13344
			CG13349	CG13349
			CG13367	CG13367
			CG13380	CG13380
			CG13390	CG13390
			CG13397	CG13397
			CG13405	CG13405
			CG13423	CG13423
			CG1344	CG1344
			CG13476	CG13476
			CG13499	CG13499
			CG13502	CG13502
			CG13503	CG13503
			CG13567	CG13567
			CG13575	CG13575
			CG1358	CG1358
			CG13585	CG13585
			CG13594	CG13594
			CG13597	CG13597
			CG13623	CG13623
			CG13624	CG13624
			CG13631	CG13631
			CG13705	CG13705
			CG1371	CG1371
			CG13739	CG13739
			CG13741	CG13741
			CG13758	CG13758
			CG13784	CG13784
			CG13830	CG13830
			CG13841	CG13841
			CG13848	CG13848
			CG13850	CG13850
			CG13855	CG13855
			CG13868	CG13868
			CG13872	CG13872
			CG13887	CG13887
			CG13907	CG13907
			CG13920	CG13920
			CG13983	CG13983
			CG13995	CG13995
			CG14000	CG14000
			CG14017	CG14017
			CG14040	CG14040
			CG14045	CG14045
			CG14073	CG14073
			CG14154	CG14154
			CG14207	CG14207
			CG14213	CG14213
			CG14216	CG14216
			CG14253	CG14253
			CG14275	CG14275
			CG14277	CG14277
			CG14290	CG14290
			CG14291	CG14291
			CG14302	CG14302
			CG14305	CG14305
			CG14322	CG14322
			CG14327	CG14327
			CG14336	CG14336
			CG14363	CG14363
			CG14375	CG14375
			CG14401	CG14401
			CG1443	CG1443
			CG14450	CG14450
			CG14500	CG14500
			CG14505	CG14505
			CG14537	CG14537
			CG1458	CG1458
			CG14605	CG14605
			CG14644	CG14644
			CG14648	CG14648
			CG14668	CG14668
			CG14686	CG14686
			CG14687	CG14687
			CG14691	CG14691
			CG14741	CG14741
			CG14757	CG14757
			CG14762	CG14762
			CG14763	CG14763
			CG14764	CG14764
			CG14777	CG14777
			CG14782	CG14782
			CG14806	CG14806
			CG14866	CG14866
			CG14872	CG14872
			CG14889	CG14889
			CG14896	CG14896
			CG14906	CG14906
			CG14939	CG14939
			CG14967	CG14967
			CG14989	CG14989
			CG14995	CG14995
			CG14998	CG14998
			CG15006	CG15006
			CG15012	CG15012
			CG15098	CG15098
			CG15118	CG15118
			CG15141	CG15141
			CG15144	CG15144
			CG15145	CG15145
			CG15161	CG15161
			CG15201	CG15201
			CG15202	CG15202
			CG15209	CG15209
			CG15251	CG15251
			CG15270	CG15270
			CG15281	CG15281
			CG15293	CG15293
			CG15295	CG15295
			CG15316	CG15316
			CG15365	CG15365
			CG1537	CG1537
			CG15382	CG15382
			CG15387	CG15387
			CG15434	CG15434
			CG15435	CG15435
			CG15436	CG15436
			CG15438	CG15438
			CG15478	CG15478
			CG15483	CG15483
			CG15489	CG15489
			CG15525	CG15525
			CG1553	CG1553
			CG15543	CG15543
			CG15580	CG15580
			CG15611	CG15611
			CG15675	CG15675
			CG15676	CG15676
			CG15678	CG15678
			CG15706	CG15706
			CG1572	CG1572
			CG15731	CG15731
			CG15745	CG15745
			CG1575	CG1575
			CG15760	CG15760
			CG15767	CG15767
			CG15770	CG15770
			CG15771	CG15771
			CG1578	CG1578
			CG15819	CG15819
			CG15824	CG15824
			CG15861	CG15861
			CG15893	CG15893
			CG15897	CG15897
			CG15916	CG15916
			CG15926	CG15926
			CG1599	CG1599
			CG1600	CG1600
			CG1640	CG1640
			CG1646	CG1646
			CG1662	CG1662
			CG16705	CG16705
			CG16712	CG16712
			CG16721	CG16721
			CG16743	CG16743
			CG16758	CG16758
			CG1677	CG1677
			CG16782	CG16782
			CG16793	CG16793
			CG16799	CG16799
			CG1681	CG1681
			CG16838	CG16838
			CG16853	CG16853
			CG16863	CG16863
			CG16876	CG16876
			CG1688	CG1688
			CG16884	CG16884
			CG16886	CG16886
			CG16898	CG16898
			CG16926	CG16926
			CG16935	CG16935
			CG16936	CG16936
			CG16941	CG16941
			CG16952	CG16952
			CG16974	CG16974
			CG16996	CG16996
			CG17018	CG17018
			CG17034	CG17034
			CG17041	CG17041
			CG17052	CG17052
			CG17122	CG17122
			CG17124	CG17124
			CG17144	CG17144
			CG17168	CG17168
			CG17187	CG17187
			CG17199	CG17199
			CG1722	CG1722
			CG17244	CG17244
			CG17255	CG17255
			CG17258	CG17258
			CG17259	CG17259
			CG17266	CG17266
			CG17271	CG17271
			CG17273	CG17273
			CG17278	CG17278
			CG17294	CG17294
			CG17298	CG17298
			CG17360	CG17360
			CG17378	CG17378
			CG17390	CG17390
			CG17454	CG17454
			CG1746	CG1746
			CG17474	CG17474
			CG1749	CG1749
			CG17494	CG17494
			CG17540	CG17540
			CG17571	CG17571
			CG17646	CG17646
			CG17680	CG17680
			CG17715	CG17715
			CG17724	CG17724
			CG17737	CG17737
			CG17739	CG17739
			CG1776	CG1776
			CG17766	CG17766
			CG17816	CG17816
			CG17836	CG17836
			CG17838	CG17838
			CG17841	CG17841
			CG1785	CG1785
			CG17896	CG17896
			CG17922	CG17922
			CG17944	CG17944
			CG17977	CG17977
			CG17985	CG17985
			CG17994	CG17994
			CG17999	CG17999
			CG1801	CG1801
			CG18011	CG18011
			CG1812	CG1812
			CG18131	CG18131
			CG18135	CG18135
			CG1815	CG1815
			CG18156	CG18156
			CG1824	CG1824
			CG18292	CG18292
			CG18316	CG18316
			CG18358	CG18358
			CG18397	CG18397
			CG18418	CG18418
			CG18445	CG18445
			CG18473	CG18473
			CG18490	CG18490
			CG18506	CG18506
			CG18542	CG18542
			CG18599	CG18599
			CG18619	CG18619
			CG18622	CG18622
			CG1863	CG1863
			CG18631	CG18631
			CG18646	CG18646
			CG18769	CG18769
			CG18777	CG18777
			CG18778	CG18778
			CG18788	CG18788
			CG18809	CG18809
			CG18811	CG18811
			CG18815	CG18815
			CG1893	CG1893
			CG1902	CG1902
			CG1919	CG1919
			CG1973	CG1973
			CG2056	CG2056
			CG2063	CG2063
			CG2082	CG2082
			CG2083	CG2083
			CG2116	CG2116
			CG2127	CG2127
			CG2129	CG2129
			CG2135	CG2135
			CG2147	CG2147
			CG2157	CG2157
			CG2162	CG2162
			CG2165	CG2165
			CG2201	CG2201
			CG2209	CG2209
			CG2213	CG2213
			CG2219	CG2219
			CG2233	CG2233
			CG2254	CG2254
			CG2321	CG2321
			CG2336	CG2336
			CG2555	CG2555
			CG2608	CG2608
			CG2617	CG2617
			CG2678	CG2678
			CG2702	CG2702
			CG2712	CG2712
			CG2736	CG2736
			CG2765	CG2765
			CG2767	CG2767
			CG2774	CG2774
			CG2781	CG2781
			CG2811	CG2811
			CG2813	CG2813
			CG2837	CG2837
			CG2852	CG2852
			CG2865	CG2865
			CG2875	CG2875
			CG2931	CG2931
			CG2938	CG2938
			CG2947	CG2947
			CG2972	CG2972
			CG2991	CG2991
			CG2995	CG2995
			CG30007	CG30007
			CG30017	CG30017
			CG30020	CG30020
			CG30035	CG30035
			CG30055	CG30055
			CG30069	CG30069
			CG30093	CG30093
			CG30118	CG30118
			CG30122	CG30122
			CG30197	CG30197
			CG30270	CG30270
			CG30296	CG30296
			CG3032	CG3032
			CG3036	CG3036
			CG30362	CG30362
			CG30363	CG30363
			CG30365	CG30365
			CG30369	CG30369
			CG30372	CG30372
			CG30394	CG30394
			CG30421	CG30421
			CG30427	CG30427
			CG30442	CG30442
			CG30472	CG30472
			CG30492	CG30492
			CG3065	CG3065
			CG31010	CG31010
			CG31012	CG31012
			CG31025	CG31025
			CG31038	CG31038
			CG31075	CG31075
			CG31084	CG31084
			CG31088	CG31088
			CG31099	CG31099
			CG31120	CG31120
			CG31140	CG31140
			CG31145	CG31145
			CG31148	CG31148
			CG31163	CG31163
			CG31181	CG31181
			CG31182	CG31182
			CG3119	CG3119
			CG31207	CG31207
			CG3121	CG3121
			CG31216	CG31216
			CG31224	CG31224
			CG31226	CG31226
			CG3123	CG3123
			CG31236	CG31236
			CG31248	CG31248
			CG31295	CG31295
			CG31313	CG31313
			CG31320	CG31320
			CG31326	CG31326
			CG31345	CG31345
			CG31352	CG31352
			CG3136	CG3136
			CG31365	CG31365
			CG31367	CG31367
			CG31414	CG31414
			CG31451	CG31451
			CG31459	CG31459
			CG31472	CG31472
			CG31475	CG31475
			CG31522	CG31522
			CG31528	CG31528
			CG31530	CG31530
			CG31531	CG31531
			CG31534	CG31534
			CG31551	CG31551
			CG31555	CG31555
			CG31607	CG31607
			CG31635	CG31635
			CG31642	CG31642
			CG31660	CG31660
			CG31666	CG31666
			CG31672	CG31672
			CG31678	CG31678
			CG3168	CG3168
			CG31689	CG31689
			CG31690	CG31690
			CG31704	CG31704
			CG31705	CG31705
			CG31714	CG31714
			CG31716	CG31716
			CG31743	CG31743
			CG31793	CG31793
			CG31814	CG31814
			CG31815	CG31815
			CG31818	CG31818
			CG31826	CG31826
			CG31846	CG31846
			CG31847	CG31847
			CG31851	CG31851
			CG31856	CG31856
			CG31872	CG31872
			CG31908	CG31908
			CG31912	CG31912
			CG31918	CG31918
			CG31919	CG31919
			CG3192	CG3192
			CG31924	CG31924
			CG31935	CG31935
			CG3194	CG3194
			CG31973	CG31973
			CG31998	CG31998
			CG31999	CG31999
			CG32000	CG32000
			CG32006	CG32006
			CG32016	CG32016
			CG32037	CG32037
			CG32038	CG32038
			CG32043	CG32043
			CG32052	CG32052
			CG32056	CG32056
			CG32062	CG32062
			CG32066	CG32066
			CG6487	CG32066
			CG32082	CG32082
			CG3209	CG3209
			CG32100	CG32100
			CG32105	CG32105
			CG32148	CG32148
			CG32150	CG32150
			CG32158	CG32158
			CG32164	CG32164
			CG32169	CG32169
			CG32177	CG32177
			CG32209	CG32209
			CG3222	CG3222
			CG32230	CG32230
			CG3224	CG3224
			CG32245	CG32245
			CG3225	CG3225
			CG32264	CG32264
			CG32266	CG32266
			CG32276	CG32276
			CG32280	CG32280
			CG32284	CG32284
			CG32299	CG32299
			CG32343	CG32343
			CG32344	CG32344
			CG32355	CG32355
			CG32365	CG32365
			CG32412	CG32412
			CG32418	CG32418
			CG32432	CG32432
			CG3244	CG3244
			CG32444	CG32444
			CG32455	CG32455
			CG3246	CG3246
			CG32479	CG32479
			CG3249	CG3249
			CG32509	CG32509
			CG32512	CG32512
			CG3252	CG3252
			CG32521	CG32521
			CG32529	CG32529
			CG32542	CG32542
			CG32553	CG32553
			CG32564	CG32564
			CG32573	CG32573
			CG32594	CG32594
			CG32599	CG32599
			CG32613	CG32613
			CG32626	CG32626
			CG32631	CG32631
			CG32634	CG32634
			CG32638	CG32638
			CG32662	CG32662
			CG32663	CG32663
			CG32676	CG32676
			CG32698	CG32698
			CG32703	CG32703
			CG32709	CG32709
			CG32758	CG32758
			CG32767	CG32767
			CG32772	CG32772
			CG32776	CG32776
			CG32791	CG32791
			CG32795	CG32795
			CG32796	CG32796
			CG32809	CG32809
			CG32810	CG32810
			CG32811	CG32811
			CG32835	CG32835
			CG32850	CG32850
			CG3301	CG3301
			CG3303	CG3303
			CG33041	CG33041
			CG3306	CG3306
			CG33080	CG33080
			CG33087	CG33087
			CG33107	CG33107
			CG33129	CG33129
			CG6087	CG33129
			CG33138	CG33138
			CG33143	CG33143
			CG33171	CG33171
			CG3321	CG3321
			CG33235	CG33235
			CG33278	CG33278
			CG3330	CG3330
			CG33472	CG33472
			CG33558	CG33558
			CG3376	CG3376
			CG3403	CG3403
			CG3430	CG3430
			CG3446	CG3446
			CG3448	CG3448
			CG3473	CG3473
			CG3488	CG3488
			CG3501	CG3501
			CG3523	CG3523
			CG3529	CG3529
			CG3579	CG3579
			CG3589	CG3589
			CG3604	CG3604
			CG3625	CG3625
			CG3630	CG3630
			CG3652	CG3652
			CG3654	CG3654
			CG3698	CG3698
			CG3713	CG3713
			CG3732	CG3732
			CG3777	CG3777
			CG3812	CG3812
			CG3825	CG3825
			CG3829	CG3829
			CG3857	CG3857
			CG3860	CG3860
			CG3875	CG3875
			CG3880	CG3880
			CG3887	CG3887
			CG3902	CG3902
			CG3955	CG3955
			CG3960	CG3960
			CG3961	CG3961
			CG3967	CG3967
			CG3973	CG3973
			CG3975	CG3975
			CG3984	CG3984
			CG3995	CG3995
			CG3996	CG3996
			CG40006	CG40006
			CG4004	CG4004
			CG40127	CG40127
			CG40146	CG40146
			CG40153	CG40153
			CG40188	CG40188
			CG4019	CG4019
			CG4021	CG4021
			CG4022	CG4022
			CG4036	CG4036
			CG4042	CG4042
			CG4073	CG4073
			CG4098	CG4098
			CG4161	CG4161
			CG4168	CG4168
			CG4239	CG4239
			CG4287	CG4287
			CG4294	CG4294
			CG4302	CG4302
			CG4306	CG4306
			CG4313	CG4313
			CG4334	CG4334
			CG4351	CG4351
			CG4362	CG4362
			CG4364	CG4364
			CG4389	CG4389
			CG4409	CG4409
			CG4413	CG4413
			CG4420	CG4420
			CG4449	CG4449
			CG4452	CG4452
			CG4462	CG4462
			CG4502	CG4502
			CG4511	CG4511
			CG4553	CG4553
			CG4558	CG4558
			CG4586	CG4586
			CG4612	CG4612
			CG4630	CG4630
			CG4643	CG4643
			CG4658	CG4658
			CG4660	CG4660
			CG4662	CG4662
			CG4676	CG4676
			CG4688	CG4688
			CG4691	CG4691
			CG4712	CG4712
			CG4721	CG4721
			CG4723	CG4723
			CG4726	CG4726
			CG4729	CG4729
			CG4750	CG4750
			CG4756	CG4756
			CG4764	CG4764
			CG4771	CG4771
			CG4841	CG4841
			CG4845	CG4845
			CG4893	CG4893
			CG4911	CG4911
			CG4928	CG4928
			CG4930	CG4930
			CG4945	CG4945
			CG4963	CG4963
			CG4966	CG4966
			CG4972	CG4972
			CG5023	CG5023
			CG5027	CG5027
			CG5038	CG5038
			CG5059	CG5059
			CG5065	CG5065
			CG5073	CG5073
			CG5075	CG5075
			CG5098	CG5098
			CG5116	CG5116
			CG5148	CG5148
			CG5151	CG5151
			CG5155	CG5155
			CG5156	CG5156
			CG5162	CG5162
			CG5167	CG5167
			CG5195	CG5195
			CG5214	CG5214
			CG5241	CG5241
			CG5280	CG5280
			CG5281	CG5281
			CG5292	CG5292
			CG5317	CG5317
			CG5323	CG5323
			CG5325	CG5325
			CG5343	CG5343
			CG5385	CG5385
			CG5397	CG5397
			CG5421	CG5421
			CG5431	CG5431
			CG5439	CG5439
			CG5454	CG5454
			CG5455	CG5455
			CG5467	CG5467
			CG5478	CG5478
			CG5482	CG5482
			CG5484	CG5484
			CG5500	CG5500
			CG5522	CG5522
			CG5532	CG5532
			CG5537	CG5537
			CG5538	CG5538
			CG5543	CG5543
			CG5594	CG5594
			CG5597	CG5597
			CG5620	CG5620
			CG5629	CG5629
			CG5639	CG5639
			CG5664	CG5664
			CG5674	CG5674
			CG5694	CG5694
			CG5708	CG5708
			CG5720	CG5720
			CG5726	CG5726
			CG5727	CG5727
			CG5728	CG5728
			CG5739	CG5739
			CG5741	CG5741
			CG5758	CG5758
			CG5776	CG5776
			CG5787	CG5787
			CG5808	CG5808
			CG5823	CG5823
			CG5830	CG5830
			CG5835	CG5835
			CG5857	CG5857
			CG5867	CG5867
			CG5869	CG5869
			CG5880	CG5880
			CG5902	CG5902
			CG5916	CG5916
			CG5919	CG5919
			CG5929	CG5929
			CG5938	CG5938
			CG5945	CG5945
			CG5958	CG5958
			CG5968	CG5968
			CG5973	CG5973
			CG5986	CG5986
			CG6013	CG6013
			CG6016	CG6016
			CG6023	CG6023
			CG6024	CG6024
			CG6036	CG6036
			CG6040	CG6040
			CG6073	CG6073
			CG6074	CG6074
			CG6084	CG6084
			CG6091	CG6091
			CG6138	CG6138
			CG6144	CG6144
			CG6145	CG6145
			CG6151	CG6151
			CG6169	CG6169
			CG6184	CG6184
			CG6192	CG6192
			CG6216	CG6216
			CG6231	CG6231
			CG6236	CG6236
			CG6259	CG6259
			CG6272	CG6272
			CG6290	CG6290
			CG6311	CG6311
			CG6321	CG6321
			CG6322	CG6322
			CG6329	CG6329
			CG6332	CG6332
			CG6333	CG6333
			CG6340	CG6340
			CG6345	CG6345
			CG6347	CG6347
			CG6356	CG6356
			CG6357	CG6357
			CG6359	CG6359
			CG6372	CG6372
			CG6398	CG6398
			CG6409	CG6409
			CG6422	CG6422
			CG6426	CG6426
			CG6428	CG6428
			CG6459	CG6459
			CG6463	CG6463
			CG6486	CG6486
			CG6490	CG6490
			CG6503	CG6503
			CG6520	CG6520
			CG6540	CG6540
			CG6567	CG6567
			CG6579	CG6579
			CG6619	CG6619
			CG6623	CG6623
			CG6631	CG6631
			CG6652	CG6652
			CG6654	CG6654
			CG6656	CG6656
			CG6680	CG6680
			CG6686	CG6686
			CG6689	CG6689
			CG6691	CG6691
			CG6693	CG6693
			CG6694	CG6694
			CG6707	CG6707
			CG6726	CG6726
			CG6729	CG6729
			CG6733	CG6733
			CG6745	CG6745
			CG6749	CG6749
			CG6762	CG6762
			CG6790	CG6790
			CG6808	CG6808
			CG6834	CG6834
			CG6836	CG6836
			CG6838	CG6838
			CG6845	CG6845
			CG6847	CG6847
			CG6870	CG6870
			CG6903	CG6903
			CG6931	CG6931
			CG6937	CG6937
			CG6954	CG6954
			CG6959	CG6959
			CG6967	CG6967
			CG6971	CG6971
			CG7009	CG7009
			CG7016	CG7016
			CG7023	CG7023
			CG7082	CG7082
			CG7093	CG7093
			CG7097	CG7097
			CG7102	CG7102
			CG7110	CG7110
			CG7115	CG7115
			CG7120	CG7120
			CG7130	CG7130
			CG7140	CG7140
			CG7145	CG7145
			CG7146	CG7146
			CG7149	CG7149
			CG7154	CG7154
			CG7156	CG7156
			CG7180	CG7180
			CG7181	CG7181
			CG7185	CG7185
			CG7192	CG7192
			CG7206	CG7206
			CG7220	CG7220
			CG7224	CG7224
			CG7231	CG7231
			CG7239	CG7239
			CG7265	CG7265
			CG7272	CG7272
			CG7282	CG7282
			CG7298	CG7298
			CG7323	CG7323
			CG7324	CG7324
			CG7331	CG7331
			CG7359	CG7359
			CG7362	CG7362
			CG7366	CG7366
			CG7376	CG7376
			CG7448	CG7448
			CG7461	CG7461
			CG7523	CG7523
			CG7529	CG7529
			CG7530	CG7530
			CG7532	CG7532
			CG7544	CG7544
			CG7580	CG7580
			CG7607	CG7607
			CG7611	CG7611
			CG7627	CG7627
			CG7628	CG7628
			CG7646	CG7646
			CG7656	CG7656
			CG7685	CG7685
			CG7698	CG7698
			CG7708	CG7708
			CG7722	CG7722
			CG7730	CG7730
			CG7739	CG7739
			CG7757	CG7757
			CG7766	CG7766
			CG7772	CG7772
			CG7778	CG7778
			CG7781	CG7781
			CG7787	CG7787
			CG7828	CG7828
			CG7830	CG7830
			CG7834	CG7834
			CG7843	CG7843
			CG7853	CG7853
			CG7861	CG7861
			CG7866	CG7866
			CG7888	CG7888
			CG7891	CG7891
			CG7896	CG7896
			CG7920	CG7920
			CG7922	CG7922
			CG7924	CG7924
			CG7943	CG7943
			CG7945	CG7945
			CG7971	CG7971
			CG7985	CG7985
			CG7993	CG7993
			CG7997	CG7997
			CG7998	CG7998
			CG8001	CG8001
			CG8003	CG8003
			CG8007	CG8007
			CG8012	CG8012
			CG8026	CG8026
			CG8031	CG8031
			CG8032	CG8032
			CG8058	CG8058
			CG8066	CG8066
			CG8092	CG8092
			CG8097	CG8097
			CG8100	CG8100
			CG8116	CG8116
			CG8129	CG8129
			CG8135	CG8135
			CG8176	CG8176
			CG8177	CG8177
			CG8192	CG8192
			CG8195	CG8195
			CG8199	CG8199
			CG8209	CG8209
			CG8211	CG8211
			CG8233	CG8233
			CG8235	CG8235
			CG8272	CG8272
			CG8273	CG8273
			CG8301	CG8301
			CG8312	CG8312
			CG8320	CG8320
			CG8326	CG8326
			CG8334	CG8334
			CG8353	CG8353
			CG8359	CG8359
			CG8378	CG8378
			CG8388	CG8388
			CG8417	CG8417
			CG8446	CG8446
			CG8449	CG8449
			CG8451	CG8451
			CG8455	CG8455
			CG8478	CG8478
			CG8483	CG8483
			CG8485	CG8485
			CG8493	CG8493
			CG8502	CG8502
			CG8505	CG8505
			CG8538	CG8538
			CG8545	CG8545
			CG8547	CG8547
			CG8600	CG8600
			CG8602	CG8602
			CG8613	CG8613
			CG8668	CG8668
			CG8677	CG8677
			CG8680	CG8680
			CG8683	CG8683
			CG8710	CG8710
			CG8726	CG8726
			CG8735	CG8735
			CG8736	CG8736
			CG8740	CG8740
			CG8774	CG8774
			CG8776	CG8776
			CG8791	CG8791
			CG8798	CG8798
			CG8814	CG8814
			CG8863	CG8863
			CG8873	CG8873
			CG8909	CG8909
			CG8950	CG8950
			CG9007	CG9007
			CG9008	CG9008
			CG9009	CG9009
			CG9036	CG9036
			CG9047	CG9047
			CG9056	CG9056
			CG9083	CG9083
			CG9098	CG9098
			CG9114	CG9114
			CG9119	CG9119
			CG9133	CG9133
			CG9172	CG9172
			CG9173	CG9173
			CG9175	CG9175
			CG9194	CG9194
			CG9238	CG9238
			CG9259	CG9259
			CG9265	CG9265
			CG9266	CG9266
			CG9267	CG9267
			CG9273	CG9273
			CG9281	CG9281
			CG9293	CG9293
			CG9296	CG9296
			CG9297	CG9297
			CG9299	CG9299
			CG9306	CG9306
			CG9311	CG9311
			CG9313	CG9313
			CG9316	CG9316
			CG9317	CG9317
			CG9328	CG9328
			CG9335	CG9335
			CG9336	CG9336
			CG9338	CG9338
			CG9339	CG9339
			CG9350	CG9350
			CG9386	CG9386
			CG9393	CG9393
			CG9396	CG9396
			CG9399	CG9399
			CG9413	CG9413
			CG9426	CG9426
			CG9427	CG9427
			CG9445	CG9445
			CG9448	CG9448
			CG9471	CG9471
			CG9517	CG9517
			CG9523	CG9523
			CG9578	CG9578
			CG9581	CG9581
			CG9588	CG9588
			CG9603	CG9603
			CG9609	CG9609
			CG9619	CG9619
			CG9636	CG9636
			CG9641	CG9641
			CG9665	CG9665
			CG9674	CG9674
			CG9691	CG9691
			CG9702	CG9702
			CG9775	CG9775
			CG9777	CG9777
			CG9796	CG9796
			CG9825	CG9825
			CG9853	CG9853
			CG9871	CG9871
			CG9894	CG9894
			CG9896	CG9896
			CG9922	CG9922
			CG9924	CG9924
			CG9928	CG9928
			CG9986	CG9986
			CG9990	CG9990
			CG12345	Cha
			CG32435	chb
			CG14996	Chd64
			CG7313	CheA75a
			CG3937	cher
			CG12690	CHES-1-like
			CG9553	chic
			CG5813	chif
			CG5203	CHIP
			CG5210	Chit
			CG10618	CHKov1
			CG11798	chn
			CG7533	chrb
			CG18140	Cht3
			CG8639	Cirl
			CG2028	CkIalpha
			CG17520	CkIIalpha
			CG3217	CkIIalpha-i3
			CG11024	cl
			CG6948	Clc
			CG5020	CLIP-190
			CG9858	clt
			CG8739	cmp44E
			CG5855	cni
			CG6556	cnk
			CG4832	cnn
			CG2534	cno
			CG11958	Cnx99A
			CG7503	Con
			CG14437	COQ7
			CG31243	cpo
			CG11567	Cpr
			CR30068	CR30068
			CR31429	CR31429
			CR31808	CR31808
			CR31969	CR31969
			CR32028	CR32028
			CR32218	CR32218
			CR32314	CR32314
			CR32489	CR32489
			CR32646	CR32646
			CR32735	CR32735
			CG12737	Crag
			CG6383	crb
			CG8669	crc
			CG1587	Crk
			CG4443	crl
			CG14938	crol
			CG17309	Csk
			CG6395	Csp
			CG7697	CstF-64
			CG3954	csw
			CG7583	CtBP
			CG6998	ctp
			CG7459	Ctr1B
			CG11181	cup
			CG10308	CycJ
			CG9916	Cyp1
			CG18559	Cyp309a2
			CG1488	Cyp311a1
			CG5137	Cyp312a1
			CG3360	Cyp313a1
			CG14032	Cyp4ac1
			CG3466	Cyp4d2
			CG6730	Cyp4d21
			CG4321	Cyp4d8
			CG2060	Cyp4e2
			CG10842	Cyp4p1
			CG10242	Cyp6a23
			CG3050	Cyp6d5
			CG3567	Cyp6u1
			CG1829	Cyp6v1
			CG4485	Cyp9b1
			CG14028	cype
			CG8050	Cys
			CG2140	Cyt-b5
			CG17903	Cyt-c-p
			CG2682	d4
			CG5201	Dad
			CG1772	dap
			CG3318	Dat
			CG11371	dbr
			CG2048	dco
			CG10697	Ddc
			CG18176	defl
			CG5441	dei
			CG5935	Dek
			CG2207	Df31
			CG2189	Dfd
			CG18250	Dg
			CG14887	Dhfr
			CG6794	Dif
			CG17686	DIP1
			CG9771	Dip2
			CG9285	Dip-B
			CG6413	Dis3
			CG9908	disco
			CG12363	Dlc90F
			CG1938	Dlic2
			CG32146	dlp
			CG9537	DLP
			CG10798	dm
			CG11132	DMAP1
			CG6440	Dms
			CG10578	DnaJ-1
			CG9828	DnaJ-H
			CG32498	dnc
			CG5452	dnk
			CG6627	Dnz1
			CG1658	Doa
			CG5187	Doc2
			CG18314	DopEcR
			CG5170	Dp1
			CG1624	dpld
			CG3161	dpn
			CG31361	dpr17
			CG14948	dpr18
			CG14162	dpr6
			CG10794	DptB
			CG1897	Dr
			CG1828	dre4
			CG10816	Dro
			CG2086	drpr
			CG10810	Drs
			CG17941	ds
			CG17800	Dscam
			CG18090	Dsk
			CG12223	Dsp1
			CG11094	dsx
			CG8529	Dyb
			CG31175	Dys
			CG32346	E(bx)
			CG7776	E(Pc)
			CG6474	e(y)1
			CG3327	E23
			CG6376	E2f
			CG3747	Eaat1
			CG3159	Eaat2
			CG3594	Eap
			CG1765	EcR
			CG7905	Ect4
			CG12676	ed
			CG4912	eEF1delta
			CG8280	Ef1alpha48D
			CG6341	Ef1beta
			CG7425	eff
			CG6050	EfTuM
			CG9006	Egm
			CG10161	eIF-3p66
			CG9075	eIF-4a
			CG4035	eIF-4E
			CG10124	eIF4E-4
			CG8277	eIF4E-5
			CG10811	eIF-4G
			CG3186	eIF-5A
			CG10840	eIF5B
			CG7594	Eig71Eh
			CG32180	Eip74EF
			CG8127	Eip75B
			CG5076	elk
			CG9291	Elongin-C
			CG13387	emb
			CG1007	emc
			CG2727	emp
			CG6513	endos
			CG11290	enok
			CG11907	Ent1
			CG1511	Eph
			CG1862	Ephrin
			CG5605	eRF1
			CG6822	ergic53
			CG1333	Ero1L
			CG14941	esc
			CG6917	Est-6
			CG2914	Ets21C
			CG7018	Ets65A
			CG4114	ex
			CG4556	eyc
			CG1945	faf
			CG10023	Fak56D
			CG7919	fan
			CG6588	Fas1
			CG5803	Fas3
			CG4609	fax
			CG8824	fdl
			CG8648	Fen1
			CG1469	Fer2LCH
			CG6913	Fer3
			CG8649	Fim
			CG14991	Fit1
			CG9847	Fkbp13
			CG6315	fl(2)d
			CG8200	Flo
			CG2096	flw
			CG6203	Fmr1
			CG10746	fok
			CG10033	for
			CG3143	foxo
			CG7693	fray
			CG5907	Frq2
			CG12956	Fs
			CG10528	fs(2)ltoPP43
			CG9434	Fst
			CG4059	ftz-f1
			CG4435	FucTB
			CG6549	fws
			CG17697	fz
			CG4274	fzy
			CG14994	Gad1
			CG8182	GalNAc-T1
			CG6394	GalNAc-T2
			CG17759	Galpha49B
			CG3988	gammaSnap
			CG17566	gammaTub37C
			CG12055	Gapdh1
			CG14271	Gas8
			CG10287	Gasp
			CG6007	gatA
			CG5034	GATAd
			CG10545	Gbeta13F
			CG5320	Gdh
			CG30011	gem
			CG12449	Gfat1
			CG1345	Gfat2
			CG3002	Gga
			CG2227	Gip
			CG8825	gkt
			CG7672	gl
			CG1152	Gld
			CG6575	glec
			CG6946	glo
			CG7535	GluClalpha
			CG6992	GluRIIA
			CG6895	GNBP1
			CG2204	G-oalpha47A
			CG7700	Gos28
			CG5820	Gp150
			CG9042	Gpdh
			CG10272	gpp
			CG18531	Gr2a
			CG13888	Gr61a
			CG10698	GRHRII
			CG5688	Grip163
			CG3917	Grip84
			CG17610	grk
			CG17161	grp
			CG17569	gry
			CG1743	Gs2
			CG11512	GstD4
			CG17523	GstE2
			CG17533	GstE8
			CG17534	GstE9
			CG31992	gw
			CG1912	Gycalpha99B
			CG6494	h
			CG1710	Hcf
			CG15532	hdc
			CG3454	Hdc
			CG4353	hep
			CG3001	Hex-A
			CG32849	Hex-t2
			CG3095	hfw
			CG5499	His2Av
			CG14548	HLHmbeta
			CG17950	HmgD
			CG17399	HMS-Beagle
			CG9310	Hnf4
			CG1594	hop
			CG10293	how
			CG12855	HPS
			CG8676	Hr39
			CG10377	Hrb27C
			CG12749	Hrb87F
			CG9854	hrg
			CG5748	Hsf
			CG4466	Hsp27
			CG2830	Hsp60B
			CG18743	Hsp70Ab
			CG8464	HtrA2
			CG9325	hts
			CG9995	htt
			CG11990	hyx
			CG31795	ia2
			CG8293	Iap2
			CG8585	Ih
			CG8167	Ilp2
			CG1691	Imp
			CG2723	ImpE3
			CG3504	inaD
			CG2457	inaF
			CG3979	Indy
			CG15444	ine
			CG18402	InR
			CG4590	inx2
			CG2977	inx7
			CG1630	IP3K2
			CG13688	Ipk2
			CG6747	Ir
			CG13586	itp
			CG7931	janB
			CG30092	jbug
			CG2239	jdp
			CG15102	Jheh2
			CG11352	jim
			CG6467	Jon65Aiv
			CG15519	Jon99Ciii
			CG4405	jp
			CG15509	kay
			CG12283	kek1
			CG4192	kek3
			CG16910	key
			CG7765	Khc
			CG3696	kis
			CG17866	kl-2
			CG17046	klar
			CG3219	Klp59C
			CG10197	kn
			CG4717	kni
			CG4761	knrl
			CG17216	KP78b
			CG3340	Kr
			CG18783	Kr-h1
			CG9159	Kr-h2
			CG32179	Krn
			CG5405	KrT95D
			CG10988	l(1)dd4
			CG6606	l(1)G0003
			CG3861	l(1)G0030
			CG12238	l(1)G0084
			CG12233	l(1)G0156
			CG1558	l(1)G0237
			CG7010	l(1)G0334
			CG9435	l(2)01289
			CG6105	l(2)06225
			CG9893	l(2)06496
			CG12792	l(2)09851
			CG4152	l(2)35Df
			CG4533	l(2)efl
			CG4798	l(2)k01209
			CG33130	l(2)k07433
			CG3920	l(2)k16918
			CG8426	l(2)NC136
			CG7085	l(2)s5379
			CG6302	l(3)01239
			CG32464	l(3)82Fd
			CG7832	l(3)L1231
			CG2245	l(3)s1921
			CG10922	La
			CG12369	Lac
			CG3576	Lag1
			CG10645	lama
			CG12350	lambdaTry
			CG7123	LanB1
			CG14066	larp
			CG8434	lbk
			CG17336	Lcch3
			CG11650	Lcp1
			CG12664	ld14
			CG2958	lectin-24Db
			CG2041	lgs
			CG8817	lilli
			CG10626	Lkr
			CG32171	Lmpt
			CG5248	loco
			CG10895	lok
			CG12052	lola
			CG5738	lolal
			CG4861	LpR1
			CG31092	LpR2
			CG8532	lqf
			CG9057	Lsd-2
			CG6806	Lsp2
			CG6450	lva
			CG3018	lwr
			CG4746	mab-2
			CG9954	maf-S
			CG9401	mago
			CG5784	Mapmodulin
			CG33106	mask
			CG7614	Mat1
			CG1901	mav
			CG9648	Max
			CG10379	mbc
			CG14477	mbl
			CG33197	mbl
			CG32156	Mbs
			CG4206	Mcm3
			CG4039	Mcm6
			CG4978	Mcm7
			CG7586	Mcr
			CG5889	Mdh
			CG17938	mdy
			CG7635	Mec2
			CG7162	MED1
			CG14802	MED18
			CG5546	MED19
			CG7999	MED24
			CG1793	MED26
			CG9473	MED6
			CG1429	Mef2
			CG8474	Meics
			CG8624	melt
			CG10120	Men
			CG11100	Mes2
			CG15669	MESK2
			CG15162	MESR3
			CG13431	Mgat1
			CG7921	Mgat2
			CG8103	Mi-2
			CG10390	mia
			CG11259	MICAL-like
			CG13777	milt
			CG4123	Mipp1
			CG4317	Mipp2
			CG5410	Miro
			CG7163	mkg-p
			CG14080	Mkp3
			CG7184	Mkrn1
			CG5596	Mlc1
			CG3201	Mlc-c
			CG9163	mmd
			CG12005	Mms19
			CG11799	Mnf
			CG13778	Mnn1
			CG13316	Mnt
			CG4083	Mo25
			CG11711	Mob1
			CG33048	Mocs1
			CG2050	mod
			CG7836	mod(mdg4)
			CG10701	Moe
			CG1102	MP1
			CG4696	Mp20
			CG6363	MRG15
			CG13746	MrgBP
			CG8448	mrj
			CG1810	mRNA-capping-enzyme
			CG6214	MRP
			CG12220	mRpL32
			CG6547	mRpL37
			CG12954	mRpL41
			CG12921	mRpL42
			CG6949	mRpL45
			CG33184	mRpL53
			CG5184	mRpS11
			CG10757	mRpS18B
			CG7354	mRpS26
			CG13037	mRpS34
			CG2957	mRpS9
			CG7935	msk
			CG3241	msl-2
			CG8631	msl-3
			CG31916	Msp-300
			CG5000	msps
			CG10596	Msr-110
			CG6864	Mst89B
			CG2244	MTA1-like
			CG6851	Mtch
			CG6936	mth
			CG32475	mthl8
			CG17084	mthl9
			CG18124	mTTF
			CG7437	mub
			CG9381	mura
			CG9193	mus209
			CG8153	mus210
			CG6920	mus309
			CG9045	Myb
			CG31134	Myo95E
			CG1838	myoglianin
			CG6896	MYPT-75D
			CG1560	mys
			CG9071	NaCP60E
			CG4128	nAcRalpha-30D
			CG11348	nAcRbeta-64B
			CG12781	nahoda
			CG10207	NaPi-T
			CG8091	Nc
			CG10318	NC2alpha
			CG11661	Nc73EF
			CG7641	Nca
			CG18660	Nckx30C
			CG15304	Neb-cGP
			CG7555	Nedd4
			CG17256	Nek2
			CG5994	Nelf-E
			CG5905	Nep1
			CG13906	nerfin-1
			CG10521	NetB
			CG8318	Nf1
			CG6501	Ngp
			CG12178	Nhe1
			CG9256	Nhe2
			CG9212	Nipsnap
			CG7067	NitFhit
			CG11614	nkd
			CG33126	NLaz
			CG3460	Nmd3
			CG7892	nmo
			CG4211	nonA
			CG3333	Nop60B
			CG7421	Nopp140
			CG30418	nord
			CG3620	norpA
			CG6713	Nos
			CG1884	Not1
			CG6008	NP15.6
			CG5722	NPC1
			CG13061	Nplp3
			CG1634	Nrg
			CG17248	n-syb
			CG1740	Ntf-2
			CG3059	NTPase
			CG8104	nudE
			CG3779	numb
			CG4453	Nup153
			CG3820	Nup214
			CG7360	Nup58
			CG10198	Nup98
			CG4684	nwk
			CG6919	oa2
			CG7571	Oatp74D
			CG15883	Obp18a
			CG15457	Obp19c
			CG12944	Obp47a
			CG30052	Obp49a
			CG11218	Obp56d
			CG30450	Obp56f
			CG13873	Obp56g
			CG13874	Obp56h
			CG13429	Obp57e
			CG12665	Obp8a
			CG18111	Obp99a
			CG12154	oc
			CG16747	Oda
			CG3851	odd
			CG12366	O-fut1
			CG3736	okr
			CG11430	olf186-F
			CG16960	Or33a
			CG12526	Or67a
			CG5735	orb2
			CG10658	Os9
			CG9333	Oseg5
			CG1155	Osi14
			CG1157	Osi15
			CG15189	Osi19
			CG15538	Osi23
			CG3479	osp
			CG9022	Ost48
			CG17484	p120ctn
			CG7393	p38b
			CG11139	p47
			CG5119	pAbp
			CG8962	Paf-AHalpha
			CG12358	Paip2
			CG10295	Pak
			CG5472	Pal
			CG17964	pan
			CG30132	par-1
			CG5884	par-6
			CG40411	Parp
			CG6148	Past1
			CG1668	Pbprp2
			CG32443	Pc
			CG14779	pck
			CG10231	Pde11
			CG5411	Pde8
			CG3761	Pde9
			CG6496	Pdf
			CG8808	Pdk
			CG17888	Pdp1
			CG2668	Peb
			CG11390	PebIII
			CG2087	PEK
			CG4799	Pen
			CG17725	Pepck
			CG2647	per
			CG15151	PFE
			CG15812	pfk
			CG4001	Pfk
			CG31651	pgant5
			CG8251	Pgi
			CG1721	Pglym78
			CG17645	Pglym87
			CG5165	Pgm
			CG31022	PH4alphaEFB
			CG13444	pHCl
			CG1830	PhKgamma
			CG2845	phl
			CG10108	phyl
			CG5373	Pi3K59F
			CG8098	Picot
			CG32940	Pif1A
			CG31483	Pif2
			CG3682	PIP5K59B
			CG4268	Pitslre
			CG6122	piwi
			CG7001	Pk17E
			CG3263	Pka-R1
			CG15862	Pka-R2
			CG6622	Pkc53E
			CG1954	Pkc98E
			CG12110	Pld
			CG10118	ple
			CG11081	plexA
			CG10371	Plip
			CG3461	pn
			CR33327	pncr001:3R
			CR32957	pncr012:2L
			CG14472	poe
			CG9829	poly
[truncated: 442 more rows]
