# Supplementary material for: A Drosophila systems model of pentylenetetrazole induced locomotor plasticity responsive to antiepileptic drugs
Source: BMC Syst Biol. 2009 Jan 21;3:11. doi: 10.1186/1752-0509-3-11 (PMC2657775; doi:10.1186/1752-0509-3-11)
Supplement: Additional file 6 — Overrepresented GO processes in sequentially interacting genes of partners of CG7583. Table listing GO IDs, terms, levels, p values and genes. [file 1752-0509-3-11-S6.xls]

## Sheet: Sheet1
Overrepresented GO processes in sequentially (a-d) interacting genes beginning from CG7583
(a)
GO_ID	LEVEL(S)	TERM	P_VALUE	GENES_IN_SET
GO:0048869	3	cellular developmental process	3.92802e-07	phyl,Mi-2,Eip75B,emc,gl,cher,lva,kay,lwr,puc,uta,Pen,Stat92E,Ras85D,Tom,Pak,numb,Rb97D,dap,Sema-2a,lilli,bsk,sty,G-oalpha47A
GO:0048513	4,5	organ development	4.84081e-07	phyl,Mi-2,a,Eip75B,emc,gl,kay,lwr,puc,vg,Pen,crol,Stat92E,Ras85D,Tom,numb,dei,dap,Sema-2a,ex,lilli,bsk,sty,G-oalpha47A
GO:0030154	4	cell differentiation	1.48573e-06	phyl,Mi-2,Eip75B,emc,gl,cher,kay,lwr,puc,uta,Pen,Stat92E,Ras85D,Tom,Pak,numb,Rb97D,dap,Sema-2a,lilli,bsk,sty,G-oalpha47A
GO:0048856	3	anatomical structure development	3.36663e-06	phyl,Mi-2,a,Eip75B,emc,gl,cher,kay,lwr,puc,vg,Pen,crol,Stat92E,Ras85D,Tom,Pak,numb,Caki,dei,dap,Sema-2a,Kr-h1,ex,lilli,bsk,sty,G-oalpha47A
GO:0032502	2	developmental process	3.53243e-06	phyl,Mi-2,a,Eip75B,emc,gl,cher,lva,kay,lwr,puc,vg,uta,Pen,crol,Stat92E,Ras85D,Tom,Pak,numb,Caki,Rb97D,dei,dap,Sema-2a,Kr-h1,ex,lilli,bsk,sty,G-oalpha47A,tamo
GO:0007275	3	multicellular organismal development	9.49924e-06	phyl,Mi-2,a,Eip75B,emc,gl,cher,lva,kay,lwr,puc,vg,Pen,crol,Stat92E,Ras85D,Tom,Pak,numb,dei,dap,Sema-2a,Kr-h1,ex,lilli,bsk,sty,G-oalpha47A,tamo
GO:0048731	4	system development	9.6131e-06	phyl,Mi-2,a,Eip75B,emc,gl,kay,lwr,puc,vg,Pen,crol,Stat92E,Ras85D,Tom,Pak,numb,dei,dap,Sema-2a,ex,lilli,bsk,sty,G-oalpha47A
GO:0045165	3,5	cell fate commitment	2.25307e-05	phyl,emc,gl,kay,Stat92E,Ras85D,Tom,numb,dap,bsk,sty
GO:0048468	3,5	cell development	2.7443e-05	phyl,Mi-2,Eip75B,emc,gl,cher,kay,puc,uta,Pen,Stat92E,Ras85D,Pak,numb,Rb97D,Sema-2a,lilli,bsk,sty,G-oalpha47A
GO:0009653	4,3	anatomical structure morphogenesis	3.08701e-05	phyl,Mi-2,emc,gl,cher,kay,puc,vg,Pen,crol,Stat92E,Ras85D,Tom,Pak,numb,Caki,dap,Sema-2a,Kr-h1,lilli,bsk,sty,G-oalpha47A
GO:0007423	5,6	sensory organ development	0.0001652	phyl,a,emc,gl,kay,puc,Stat92E,Ras85D,Tom,numb,dap,lilli,bsk,sty
GO:0001751	7,9,8,10,11	compound eye photoreceptor cell differentiation	0.0001807	phyl,emc,gl,kay,Ras85D,lilli,bsk,sty
GO:0001752	6,8,10,9,11,12	compound eye photoreceptor fate commitment	0.0002014	phyl,emc,gl,kay,Ras85D,bsk
GO:0042706	5,7,8,9,10	eye photoreceptor cell fate commitment	0.0002014	phyl,emc,gl,kay,Ras85D,bsk
GO:0046552	4,6	photoreceptor cell fate commitment	0.0002284	phyl,emc,gl,kay,Ras85D,bsk
GO:0009791	4,3	post-embryonic development	0.0002537	phyl,Eip75B,emc,gl,kay,lwr,puc,vg,crol,Stat92E,Ras85D,Kr-h1,lilli,bsk,sty,G-oalpha47A
GO:0002164	5,4	larval development	0.0002648	phyl,emc,gl,kay,lwr,puc,vg,crol,Stat92E,Ras85D,Kr-h1,lilli,bsk,sty,G-oalpha47A
GO:0001754	6,7,8,9	eye photoreceptor cell differentiation	0.0003636	phyl,emc,gl,kay,Ras85D,lilli,bsk,sty
GO:0032501	2	multicellular organismal process	0.0003787	phyl,Mi-2,a,Eip75B,emc,gl,cher,lva,kay,lwr,puc,vg,Pen,crol,Stat92E,Ras85D,Tom,Pak,numb,Caki,dei,dap,Sema-2a,Kr-h1,ex,lilli,bsk,sty,G-oalpha47A,tamo
GO:0048646	5,3,4	anatomical structure formation	0.0004607	phyl,cher,puc,Pen,Stat92E,Ras85D,Tom,numb,dap,bsk
GO:0009887	5,6,4	organ morphogenesis	0.0007037	phyl,emc,gl,kay,puc,vg,crol,Stat92E,Ras85D,Tom,numb,lilli,bsk,sty,G-oalpha47A
GO:0007552	5,4,6,7	metamorphosis	0.0007579	phyl,emc,gl,kay,puc,vg,crol,Stat92E,Ras85D,Kr-h1,lilli,bsk,sty,G-oalpha47A
GO:0002117	6,5	larval development (sensu Amphibia)	0.0007579	phyl,emc,gl,kay,puc,vg,crol,Stat92E,Ras85D,Kr-h1,lilli,bsk,sty,G-oalpha47A
GO:0046530	5	photoreceptor cell differentiation	0.0007644	phyl,emc,gl,kay,Ras85D,lilli,bsk,sty
GO:0001736	6,7,5	establishment of planar polarity	0.0008524	kay,puc,Tom,bsk,sty,G-oalpha47A
GO:0007164	5,4	establishment of tissue polarity	0.0008524	kay,puc,Tom,bsk,sty,G-oalpha47A
GO:0002009	5,4	morphogenesis of an epithelium	0.0009956	cher,kay,puc,Ras85D,Tom,Pak,bsk,sty,G-oalpha47A
GO:0002165	5,4	instar larval or pupal development	0.0011315	phyl,Eip75B,emc,gl,kay,puc,vg,crol,Stat92E,Ras85D,Kr-h1,lilli,bsk,sty,G-oalpha47A
GO:0001738	6,5	morphogenesis of a polarized epithelium	0.0019218	kay,puc,Tom,bsk,sty,G-oalpha47A
GO:0007444	5,6	imaginal disc development	0.0028792	phyl,emc,gl,kay,puc,vg,crol,Stat92E,Ras85D,ex,lilli,bsk,sty,G-oalpha47A
GO:0065007	2	biological regulation	0.002978	bip2,Eip75B,emc,tna,lwr,puc,vg,crol,Stat92E,Ras85D,Pak,numb,Caki,dap,Kr-h1,lolal,ex,lilli,bsk,sty,Fer2LCH,tamo
GO:0007560	6,7,5,8	imaginal disc morphogenesis	0.0030536	phyl,emc,gl,kay,puc,vg,crol,Stat92E,Ras85D,lilli,bsk,sty,G-oalpha47A
GO:0007242	5	intracellular signaling cascade	0.0038763	phyl,kay,puc,uta,Stat92E,Pak,bsk,sty
GO:0048749	7,8	compound eye development	0.0041998	phyl,a,emc,gl,kay,puc,Stat92E,Ras85D,lilli,bsk,sty
GO:0001654	6,7	eye development	0.0088653	phyl,a,emc,gl,kay,puc,Stat92E,Ras85D,lilli,bsk,sty
GO:0007165	4	signal transduction	0.0095368	phyl,kay,lwr,puc,uta,Stat92E,Ras85D,Tom,Pak,numb,ex,bsk,sty,G-oalpha47A
GO:0046528	5,7,8,4,6,9	imaginal disc fusion	0.0152422	kay,puc,bsk
GO:0050794	4,3	regulation of cellular process	0.0166655	bip2,Eip75B,emc,tna,lwr,puc,vg,crol,Stat92E,Ras85D,numb,dap,Kr-h1,lolal,ex,sty,tamo
GO:0048519	4	negative regulation of biological process	0.0186196	emc,lwr,puc,Stat92E,Ras85D,numb,dap,lolal,ex,sty,tamo
GO:0009987	2	cellular process	0.0241139	bip2,phyl,Mi-2,Eip75B,emc,gl,tna,cher,lva,Nopp140,kay,lwr,puc,vg,uta,Vinc,l(1)G0334,Pen,crol,CG6486,Stat92E,Ras85D,Tom,Pak,numb,Caki,Rb97D,dap,Sema-2a,Kr-h1,Ef1beta,lolal,ex,lilli,CG12018,bsk,sty,Fer2LCH,G-oalpha47A,tamo,Gapdh1
GO:0042060	5	wound healing	0.0276373	kay,puc,bsk
GO:0000902	5,6	cell morphogenesis	0.0297089	phyl,Mi-2,gl,kay,puc,Ras85D,Pak,Caki,Sema-2a,lilli,sty,G-oalpha47A
GO:0032989	4,5	cellular structure morphogenesis	0.0297089	phyl,Mi-2,gl,kay,puc,Ras85D,Pak,Caki,Sema-2a,lilli,sty,G-oalpha47A
GO:0008283	3	cell proliferation	0.0311373	emc,lwr,vg,Pen,Stat92E,ex
GO:0007154	3	cell communication	0.044502	phyl,kay,lwr,puc,uta,Stat92E,Ras85D,Tom,Pak,numb,Caki,ex,bsk,sty,G-oalpha47A
GO:0006606	9,10,7,8,6	protein import into nucleus	0.0445955	lwr,Pen,Ras85D,tamo
GO:0009611	4	response to wounding	0.0452252	kay,puc,bsk
GO:0051170	9,7,8	nuclear import	0.0494244	lwr,Pen,Ras85D,tamo
(b)
GO_ID	LEVEL(S)	TERM	P_VALUE	GENES_IN_SET
GO:0048869	3	cellular developmental process	4.74098e-16	CG14995,CG1244,fray,Atg5,pros,Dscam,nerfin-1,cnk,mask,eRF1,phl,csw,E2f,Rab5,lok,Dr,chic,Sin3A,Gad1,cbx,slbo,rho,grk,Krn,svp,Rho1,Miro,ftz-f1,ap,CG2678,mbl,trio,wg,rin,hep,retn,hop,Akap200,faf,grp,Rac2,Cyp1,InR,14-3-3zeta,pUf68,spen,cup,tkv,how,scyl,chb,ed,Hsc70-4,mus209,exd,Vrp1,Taf4,chn,lola,Oda,okr,EcR,fz,Pc,mys,Rac1
GO:0030154	4	cell differentiation	4.80683e-16	CG14995,CG1244,fray,Atg5,pros,Dscam,nerfin-1,cnk,mask,eRF1,phl,csw,E2f,Rab5,lok,Dr,chic,Sin3A,Gad1,cbx,slbo,rho,grk,Krn,svp,Rho1,Miro,ftz-f1,ap,CG2678,mbl,trio,wg,rin,hep,retn,hop,Akap200,faf,Rac2,Cyp1,InR,14-3-3zeta,pUf68,spen,cup,tkv,how,scyl,chb,ed,Hsc70-4,mus209,exd,Vrp1,Taf4,chn,lola,Oda,okr,EcR,fz,Pc,mys,Rac1
GO:0065007	2	biological regulation	6.98904e-15	nmo,fray,Fak56D,pros,TfIIA-S,dsx,CG9426,nerfin-1,dm,Cam,Nca,wek,phl,csw,E2f,usnp,Rab5,lok,slpr,Dr,cno,Sin3A,Gad1,sd,slbo,rho,Aef1,Nf1,tara,Krn,Atpalpha,svp,Sir2,Rho1,Miro,fl(2)d,ftz-f1,skpA,ald,CG2678,trio,wg,hep,retn,hop,Akap200,faf,grp,Rac2,InR,14-3-3zeta,pUf68,Smg6,spen,cup,tkv,how,scyl,chb,ed,Antp,Hsc70-4,gammaSnap,Vrp1,O-fut1,Taf4,Jafrac1,chn,lola,Ada2b,EcR,fz,Pc,mys,Rac1
GO:0050789	3	regulation of biological process	1.0509e-14	nmo,Fak56D,pros,TfIIA-S,dsx,CG9426,nerfin-1,dm,Cam,Nca,wek,phl,csw,E2f,usnp,Rab5,lok,slpr,Dr,cno,Sin3A,Gad1,sd,slbo,rho,Aef1,Nf1,tara,Krn,Atpalpha,svp,Sir2,Rho1,fl(2)d,ftz-f1,skpA,ald,CG2678,trio,wg,hep,retn,hop,Akap200,faf,grp,Rac2,InR,14-3-3zeta,pUf68,Smg6,spen,cup,tkv,how,scyl,chb,ed,Antp,Hsc70-4,gammaSnap,Vrp1,O-fut1,Taf4,chn,lola,Ada2b,EcR,fz,Pc,mys,Rac1
GO:0032502	2	developmental process	1.05176e-14	CG14995,nmo,CG1244,fray,Fak56D,Atg5,pros,dsx,Dscam,nerfin-1,cnk,dm,mask,wek,eRF1,cnn,phl,csw,E2f,CG6416,Rab5,CycJ,lok,slpr,Dr,smt3,chic,cno,Sin3A,Gad1,Cg25C,sd,cbx,slbo,rho,rig,Nf1,grk,Krn,Atpalpha,l(2)efl,Dys,Sod,svp,Sir2,Rho1,Miro,ctp,fl(2)d,ftz-f1,flw,ap,CG2678,mbl,trio,wg,rin,hep,retn,hop,Akap200,faf,grp,Rac2,Cyp1,InR,14-3-3zeta,pUf68,Gld,spen,cup,Dsp1,tkv,how,scyl,chb,ed,Antp,Hsc70-4,mus209,…
GO:0007275	3	multicellular organismal development	3.43862e-14	CG14995,nmo,CG1244,fray,Atg5,pros,dsx,Dscam,nerfin-1,cnk,dm,mask,wek,eRF1,cnn,phl,csw,E2f,CG6416,Rab5,CycJ,slpr,Dr,smt3,chic,cno,Sin3A,Gad1,Cg25C,sd,cbx,rho,rig,grk,Krn,Atpalpha,l(2)efl,Dys,Sod,svp,Sir2,Rho1,ctp,fl(2)d,ftz-f1,flw,ap,CG2678,mbl,trio,wg,rin,hep,retn,hop,Akap200,faf,grp,Rac2,Cyp1,InR,14-3-3zeta,Gld,spen,cup,Dsp1,tkv,how,scyl,chb,ed,Antp,Hsc70-4,exd,Vrp1,O-fut1,Taf4,chn,lola,EcR,fz,P…
GO:0048856	3	anatomical structure development	4.15805e-13	CG14995,nmo,CG1244,fray,Fak56D,Atg5,pros,dsx,Dscam,nerfin-1,cnk,dm,mask,eRF1,cnn,phl,csw,E2f,CG6416,Rab5,slpr,Dr,chic,cno,Sin3A,Gad1,Cg25C,sd,rho,Nf1,grk,Krn,Atpalpha,Dys,svp,Rho1,ctp,ftz-f1,flw,ap,CG2678,mbl,trio,wg,rin,hep,retn,hop,Akap200,faf,grp,Rac2,Cyp1,InR,14-3-3zeta,Gld,spen,Dsp1,tkv,how,scyl,chb,ed,Antp,Hsc70-4,mus209,exd,Vrp1,O-fut1,Taf4,chn,lola,okr,EcR,fz,Pc,mys,Rac1
GO:0000902	5,6	cell morphogenesis	4.51014e-12	nmo,CG1244,fray,Fak56D,pros,Dscam,nerfin-1,dm,phl,csw,Rab5,slpr,chic,cno,Sin3A,Nf1,grk,Krn,Atpalpha,svp,Rho1,ap,CG2678,trio,wg,rin,hep,retn,hop,Rac2,InR,spen,chb,ed,Hsc70-4,Vrp1,Taf4,lola,EcR,fz,mys,Rac1
GO:0032989	4,5	cellular structure morphogenesis	4.51014e-12	nmo,CG1244,fray,Fak56D,pros,Dscam,nerfin-1,dm,phl,csw,Rab5,slpr,chic,cno,Sin3A,Nf1,grk,Krn,Atpalpha,svp,Rho1,ap,CG2678,trio,wg,rin,hep,retn,hop,Rac2,InR,spen,chb,ed,Hsc70-4,Vrp1,Taf4,lola,EcR,fz,mys,Rac1
GO:0048468	3,5	cell development	1.13937e-11	CG14995,CG1244,fray,Atg5,pros,Dscam,nerfin-1,eRF1,phl,csw,E2f,Rab5,lok,Dr,chic,Sin3A,Gad1,cbx,slbo,rho,grk,Krn,Rho1,Miro,ftz-f1,ap,CG2678,trio,wg,hep,retn,hop,Akap200,Rac2,Cyp1,InR,pUf68,spen,cup,tkv,scyl,chb,ed,Hsc70-4,mus209,exd,Vrp1,Taf4,lola,okr,EcR,Pc,mys,Rac1
GO:0032501	2	multicellular organismal process	2.53793e-11	dnc,CG14995,nmo,CG1244,fray,Atg5,pros,dsx,Dscam,nerfin-1,cnk,dm,Cam,mask,wek,eRF1,cnn,phl,csw,E2f,CG6416,usnp,Rab5,CycJ,slpr,Dr,smt3,chic,cno,Sin3A,Gad1,Cg25C,sd,cbx,rho,rig,grk,Krn,Atpalpha,l(2)efl,Dys,Sod,svp,Sir2,Rho1,Miro,ctp,fl(2)d,ftz-f1,flw,ap,CG2678,mbl,trio,wg,rin,hep,retn,hop,Akap200,faf,grp,Rac2,Cyp1,InR,14-3-3zeta,Gld,spen,cup,Dsp1,tkv,how,scyl,chb,ed,Antp,Hsc70-4,exd,gammaSnap,Vrp1,O…
GO:0009653	4,3	anatomical structure morphogenesis	2.63077e-11	nmo,CG1244,fray,Fak56D,pros,dsx,Dscam,nerfin-1,cnk,dm,mask,phl,csw,E2f,Rab5,slpr,Dr,chic,cno,Sin3A,Cg25C,sd,rho,Nf1,grk,Krn,Atpalpha,svp,Rho1,ctp,ftz-f1,flw,ap,CG2678,mbl,trio,wg,rin,hep,retn,hop,faf,Rac2,InR,14-3-3zeta,spen,tkv,how,scyl,chb,ed,Hsc70-4,mus209,exd,Vrp1,Taf4,chn,lola,okr,EcR,fz,mys,Rac1
GO:0048731	4	system development	3.46403e-11	CG14995,nmo,CG1244,fray,Atg5,pros,dsx,Dscam,nerfin-1,cnk,mask,eRF1,cnn,phl,csw,E2f,CG6416,Dr,chic,cno,Sin3A,Gad1,sd,rho,Krn,Atpalpha,Dys,svp,Rho1,ctp,ftz-f1,flw,ap,CG2678,mbl,trio,wg,rin,hep,retn,hop,Akap200,faf,grp,Rac2,Cyp1,InR,14-3-3zeta,spen,Dsp1,tkv,how,chb,ed,Antp,Hsc70-4,exd,Vrp1,O-fut1,Taf4,chn,lola,EcR,fz,Pc,mys,Rac1
GO:0050794	4,3	regulation of cellular process	6.16827e-11	nmo,pros,TfIIA-S,dsx,CG9426,nerfin-1,dm,Cam,Nca,wek,phl,csw,E2f,Rab5,lok,Dr,cno,Sin3A,sd,slbo,rho,Aef1,tara,Krn,svp,Sir2,fl(2)d,ftz-f1,skpA,ald,CG2678,wg,hep,retn,hop,Akap200,faf,grp,InR,pUf68,spen,cup,tkv,how,chb,ed,Antp,O-fut1,Taf4,chn,lola,Ada2b,EcR,fz,Pc,Rac1
GO:0002165	5,4	instar larval or pupal development	2.24879e-10	CG14995,nmo,Atg5,pros,dsx,cnk,mask,eRF1,phl,csw,Dr,chic,cno,sd,rho,rig,Krn,svp,Rho1,ctp,ftz-f1,flw,ap,mbl,wg,rin,hep,hop,Akap200,faf,Rac2,Cyp1,14-3-3zeta,Gld,spen,tkv,how,ed,chn,EcR,fz,mys,Rac1
GO:0009791	4,3	post-embryonic development	4.7233e-10	CG14995,nmo,Atg5,pros,dsx,cnk,mask,eRF1,phl,csw,Dr,chic,cno,sd,rho,rig,Krn,svp,Rho1,ctp,ftz-f1,flw,ap,mbl,wg,rin,hep,hop,Akap200,faf,Rac2,Cyp1,14-3-3zeta,Gld,spen,tkv,how,ed,chn,EcR,fz,mys,Rac1
GO:0050793	4,3	regulation of developmental process	6.11479e-10	Fak56D,pros,dsx,phl,csw,slpr,Dr,cno,Atpalpha,Rho1,ftz-f1,trio,wg,hep,hop,Rac2,tkv,chb,ed,Vrp1,chn,EcR,mys,Rac1
GO:0007399	5	nervous system development	6.4267e-10	CG1244,fray,pros,dsx,Dscam,nerfin-1,cnn,csw,Dr,chic,Sin3A,Gad1,sd,rho,svp,Rho1,ap,CG2678,mbl,trio,wg,retn,hop,Rac2,InR,spen,tkv,chb,ed,Hsc70-4,exd,O-fut1,Taf4,chn,lola,EcR,Pc,mys,Rac1
GO:0009790	3,4	embryonic development	1.03531e-09	cnk,dm,phl,csw,CycJ,slpr,chic,cno,Cg25C,grk,Atpalpha,l(2)efl,svp,Rho1,ftz-f1,mbl,wg,hep,retn,hop,faf,grp,Rac2,InR,14-3-3zeta,spen,tkv,how,scyl,ed,Antp,Hsc70-4,chn,EcR,Pc,mys,kis,Rac1
GO:0016043	3	cellular component organization and biogenesis	1.44412e-09	nmo,CG1244,fray,Fak56D,pros,TfIIA-S,CG9426,Dscam,nerfin-1,dm,mask,SF2,eRF1,cnn,phl,csw,usnp,Rab5,slpr,pfk,smt3,chic,cno,Sin3A,Gad1,CG4963,Nf1,grk,tara,Krn,Atpalpha,svp,Sir2,Rho1,Miro,ctp,skpA,flw,ald,ap,CG2678,trio,wg,rin,hep,retn,hop,Arp87C,faf,grp,Hsp70Ab,Unc-76,Rac2,InR,pUf68,spen,cup,tkv,chb,ed,Hsc70-4,Mat1,mus209,gammaSnap,Vrp1,Taf4,lola,okr,Ada2b,EcR,fz,Pc,mys,Rac1,CG10971
GO:0048513	4,5	organ development	6.2211e-09	CG14995,nmo,Atg5,pros,dsx,cnk,mask,eRF1,cnn,phl,csw,E2f,CG6416,Dr,chic,cno,Sin3A,Gad1,sd,rho,Krn,Dys,svp,Rho1,ctp,ftz-f1,flw,ap,mbl,wg,rin,hep,retn,hop,Akap200,faf,grp,Rac2,Cyp1,InR,14-3-3zeta,spen,Dsp1,tkv,how,ed,Antp,exd,Vrp1,Taf4,chn,EcR,fz,mys,Rac1
GO:0007444	5,6	imaginal disc development	1.08155e-08	nmo,pros,dsx,cnk,mask,phl,csw,E2f,Dr,cno,sd,rho,Krn,svp,Rho1,ctp,flw,ap,mbl,wg,rin,hep,hop,faf,grp,Rac2,InR,14-3-3zeta,spen,Dsp1,tkv,how,ed,exd,chn,EcR,fz,mys,Rac1
GO:0002009	5,4	morphogenesis of an epithelium	2.63627e-08	nmo,phl,csw,slpr,chic,cno,Cg25C,grk,Krn,svp,Rho1,wg,rin,hep,hop,Rac2,InR,tkv,ed,fz,mys,Rac1
GO:0016477	4,5	cell migration	1.35365e-07	Dscam,nerfin-1,csw,Rab5,slbo,grk,Krn,Rho1,ap,trio,hep,retn,hop,faf,Rac2,InR,spen,cup,chb,Hsc70-4,lola,EcR,mys,Rac1
GO:0007552	5,4,6,7	metamorphosis	1.36509e-07	nmo,pros,dsx,cnk,mask,phl,csw,Dr,cno,sd,rho,Krn,svp,Rho1,ctp,ftz-f1,flw,ap,mbl,wg,rin,hep,hop,faf,Rac2,14-3-3zeta,spen,tkv,how,ed,chn,EcR,fz,mys,Rac1
GO:0002117	6,5	larval development (sensu Amphibia)	1.36509e-07	nmo,pros,dsx,cnk,mask,phl,csw,Dr,cno,sd,rho,Krn,svp,Rho1,ctp,ftz-f1,flw,ap,mbl,wg,rin,hep,hop,faf,Rac2,14-3-3zeta,spen,tkv,how,ed,chn,EcR,fz,mys,Rac1
GO:0007560	6,7,5,8	imaginal disc morphogenesis	2.20895e-07	nmo,pros,dsx,cnk,mask,phl,csw,Dr,cno,sd,rho,Krn,svp,Rho1,ctp,flw,ap,mbl,wg,rin,hep,hop,faf,Rac2,14-3-3zeta,spen,tkv,how,ed,chn,EcR,fz,mys,Rac1
GO:0006928	3,4	cell motility	2.55565e-07	Dscam,nerfin-1,csw,Rab5,slbo,grk,Krn,Rho1,ap,trio,hep,retn,hop,faf,Rac2,InR,spen,cup,chb,Hsc70-4,lola,EcR,mys,Rac1
GO:0007517	5,6	muscle development	3.5497e-07	Dr,Sin3A,Gad1,Dys,Rho1,flw,ap,mbl,wg,retn,Rac2,tkv,how,ed,Vrp1,Taf4,EcR,mys,Rac1
GO:0007154	3	cell communication	4.60389e-07	dnc,nmo,fray,Fak56D,cnk,Cam,mask,wek,eRF1,boi,phl,csw,usnp,Rab5,slpr,GRHR,cno,Gad1,rho,Nf1,grk,Krn,svp,Sir2,cenG1A,Rho1,Miro,trio,wg,rin,hep,hop,Akap200,Rac2,InR,14-3-3zeta,spen,tkv,ed,Hsc70-4,gammaSnap,O-fut1,EcR,fz,Rac1
GO:0051674	3	localization of cell	5.07468e-07	Dscam,nerfin-1,csw,Rab5,slbo,grk,Krn,Rho1,ap,trio,hep,retn,hop,faf,Rac2,InR,spen,cup,chb,Hsc70-4,lola,EcR,mys,Rac1
GO:0002164	5,4	larval development	7.89661e-07	nmo,pros,dsx,cnk,mask,phl,csw,Dr,cno,sd,rho,Krn,svp,Rho1,ctp,ftz-f1,flw,ap,mbl,wg,rin,hep,hop,faf,Rac2,14-3-3zeta,spen,tkv,how,ed,chn,EcR,fz,mys,Rac1
GO:0007163	6,3,7	establishment and/or maintenance of cell polarity	1.15139e-06	nmo,phl,csw,Rab5,cno,grk,Krn,svp,Rho1,wg,rin,hop,spen,fz,Rac1
GO:0009987	2	cellular process	1.21265e-06	CG31140,dnc,CG14995,nmo,CG1244,fray,Rbp4,Fak56D,Atg5,pros,TfIIA-S,dsx,CG9426,Dscam,RpL15,nerfin-1,cnk,dm,Cam,Nca,mask,wek,SF2,Qm,eRF1,cnn,boi,phl,RpS13,csw,E2f,usnp,Rab5,CycJ,lok,slgA,slpr,GRHR,RpLP2,pfk,Dr,smt3,chic,cno,Sin3A,Gad1,RpII15,sd,cbx,slbo,rho,Aef1,CG4963,Nf1,grk,tara,RpL23,Krn,Atpalpha,CG32276,Sod,Prat2,svp,Sir2,cenG1A,Rho1,Miro,ctp,fl(2)d,ftz-f1,skpA,flw,Scsalpha,ald,ap,CG2678,mbl,tr…
GO:0009792	4,5	embryonic development ending in birth or egg hatching	1.2318e-06	dm,slpr,chic,cno,Cg25C,Atpalpha,svp,Rho1,wg,hep,grp,Rac2,InR,tkv,scyl,ed,Hsc70-4,chn,EcR,mys,Rac1
GO:0001700	5,6	embryonic development via the syncytial blastoderm	3.55238e-06	slpr,chic,cno,Cg25C,Atpalpha,svp,Rho1,wg,hep,grp,Rac2,InR,tkv,scyl,ed,Hsc70-4,chn,EcR,mys,Rac1
GO:0007476	7,8,9,6,10	imaginal disc-derived wing morphogenesis	4.19109e-06	nmo,cnk,phl,Dr,sd,rho,Rho1,ctp,flw,ap,wg,hop,spen,tkv,how,ed,EcR,fz,mys,Rac1
GO:0007472	7,8,6,9	wing disc morphogenesis	5.3507e-06	nmo,cnk,phl,Dr,sd,rho,Rho1,ctp,flw,ap,wg,hop,spen,tkv,how,ed,EcR,fz,mys,Rac1
GO:0009887	5,6,4	organ morphogenesis	5.99136e-06	nmo,pros,dsx,cnk,mask,phl,csw,Dr,cno,sd,rho,Krn,svp,Rho1,ctp,flw,ap,mbl,wg,rin,hep,hop,faf,Rac2,14-3-3zeta,spen,tkv,how,ed,exd,chn,EcR,fz,mys,Rac1
GO:0007242	5	intracellular signaling cascade	6.69686e-06	dnc,cnk,Cam,slpr,cno,Nf1,Krn,cenG1A,Rho1,trio,rin,hep,hop,Akap200,Rac2,14-3-3zeta,EcR,Rac1
GO:0048699	5,7	generation of neurons	1.1208e-05	CG1244,fray,pros,Dscam,nerfin-1,Dr,Sin3A,Rho1,ap,CG2678,trio,retn,Rac2,InR,spen,chb,ed,Hsc70-4,Taf4,lola,EcR,Pc,mys,Rac1
GO:0007165	4	signal transduction	1.26206e-05	dnc,nmo,Fak56D,cnk,Cam,mask,wek,eRF1,boi,phl,csw,slpr,GRHR,cno,rho,Nf1,grk,Krn,cenG1A,Rho1,trio,wg,rin,hep,hop,Akap200,Rac2,InR,14-3-3zeta,spen,tkv,ed,O-fut1,EcR,fz,Rac1
GO:0042067	7,4,8,9,10,6,11	establishment of ommatidial polarity	1.34482e-05	nmo,cno,Krn,svp,Rho1,wg,rin,hop,fz,Rac1
GO:0030707	4,6,8	ovarian follicle cell development (sensu Insecta)	1.76597e-05	phl,csw,E2f,Rab5,slbo,rho,grk,Krn,wg,hep,hop,cup,tkv,ed,mus209,okr,EcR,Rac1
GO:0048522	5,4	positive regulation of cellular process	1.76597e-05	dsx,dm,phl,E2f,lok,rho,tara,Krn,skpA,wg,retn,InR,tkv,Taf4,chn,lola,Ada2b,EcR
GO:0016318	8,5,9,10,4,11,7,12	ommatidial rotation	1.83783e-05	nmo,cno,Krn,Rho1,wg,rin,hop,fz
GO:0022008	4,6	neurogenesis	2.15284e-05	CG1244,fray,pros,Dscam,nerfin-1,Dr,Sin3A,Rho1,ap,CG2678,trio,retn,Rac2,InR,spen,chb,ed,Hsc70-4,Taf4,lola,EcR,Pc,mys,Rac1
GO:0035220	6,7	wing disc development	2.28173e-05	nmo,cnk,phl,Dr,sd,rho,Rho1,ctp,flw,ap,wg,hop,spen,tkv,how,ed,EcR,fz,mys,Rac1
GO:0001736	6,7,5	establishment of planar polarity	2.46561e-05	nmo,cno,Krn,svp,Rho1,wg,rin,hep,hop,fz,Rac1
GO:0007164	5,4	establishment of tissue polarity	2.46561e-05	nmo,cno,Krn,svp,Rho1,wg,rin,hep,hop,fz,Rac1
GO:0030030	7,6,8	cell projection organization and biogenesis	2.86851e-05	CG1244,fray,pros,Dscam,nerfin-1,Sin3A,Rho1,ap,CG2678,trio,wg,hep,retn,Rac2,InR,spen,chb,Hsc70-4,Taf4,lola,EcR,fz,mys,Rac1
GO:0048858	6,7	cell projection morphogenesis	2.86851e-05	CG1244,fray,pros,Dscam,nerfin-1,Sin3A,Rho1,ap,CG2678,trio,wg,hep,retn,Rac2,InR,spen,chb,Hsc70-4,Taf4,lola,EcR,fz,mys,Rac1
GO:0032990	5,6	cell part morphogenesis	2.86851e-05	CG1244,fray,pros,Dscam,nerfin-1,Sin3A,Rho1,ap,CG2678,trio,wg,hep,retn,Rac2,InR,spen,chb,Hsc70-4,Taf4,lola,EcR,fz,mys,Rac1
GO:0048666	7,4,9,6	neuron development	2.92597e-05	CG1244,fray,pros,Dscam,nerfin-1,Sin3A,Rho1,ap,CG2678,trio,retn,Rac2,InR,spen,chb,Hsc70-4,Taf4,lola,EcR,Pc,mys,Rac1
GO:0007391	7,6	dorsal closure	2.96242e-05	slpr,chic,cno,Cg25C,Rho1,wg,hep,Rac2,InR,tkv,ed,mys,Rac1
GO:0035114	6,5	imaginal disc-derived appendage morphogenesis	3.03625e-05	nmo,cnk,phl,Dr,sd,rho,Rho1,ctp,flw,ap,wg,hop,spen,tkv,how,ed,EcR,fz,mys,Rac1
GO:0048518	4	positive regulation of biological process	3.70097e-05	dsx,dm,phl,E2f,lok,rho,tara,Krn,skpA,wg,retn,InR,tkv,Taf4,chn,lola,Ada2b,EcR
GO:0048737	5	imaginal disc-derived appendage development	3.74624e-05	nmo,cnk,phl,Dr,sd,rho,Rho1,ctp,flw,ap,wg,hop,spen,tkv,how,ed,EcR,fz,mys,Rac1
GO:0000003	2	reproduction	3.75153e-05	dnc,pros,dsx,phl,csw,E2f,Rab5,lok,chic,cbx,slbo,rho,grk,Krn,Rho1,ctp,fl(2)d,flw,wg,hep,retn,hop,faf,Rac2,InR,14-3-3zeta,pUf68,Gld,cup,tkv,chb,ed,mus209,okr,EcR,Rac1
GO:0007422	6,5	peripheral nervous system development	3.83936e-05	fray,pros,Dscam,cnn,Sin3A,rho,Rho1,mbl,trio,spen,chn,EcR,Rac1
GO:0003002	5,4	regionalization	3.92383e-05	nmo,cnk,wek,phl,csw,Dr,smt3,chic,rho,grk,ftz-f1,ap,wg,hep,retn,hop,Rac2,spen,cup,tkv,Antp,exd,EcR,fz,Pc,kis
GO:0035107	5,4	appendage morphogenesis	4.01495e-05	nmo,cnk,phl,Dr,sd,rho,Rho1,ctp,flw,ap,wg,hop,spen,tkv,how,ed,EcR,fz,mys,Rac1
GO:0007276	4	gamete generation	4.09687e-05	dsx,phl,csw,E2f,Rab5,lok,chic,cbx,slbo,rho,grk,Krn,Rho1,ctp,flw,wg,hep,hop,faf,Rac2,InR,14-3-3zeta,pUf68,cup,tkv,chb,ed,mus209,okr,EcR,Rac1
GO:0007409	7,10,8,9,12,11	axonogenesis	4.63258e-05	fray,pros,Dscam,nerfin-1,Rho1,ap,trio,retn,Rac2,InR,spen,chb,Hsc70-4,lola,EcR,mys,Rac1
GO:0048736	4	appendage development	4.93117e-05	nmo,cnk,phl,Dr,sd,rho,Rho1,ctp,flw,ap,wg,hop,spen,tkv,how,ed,EcR,fz,mys,Rac1
GO:0030182	6,8,5	neuron differentiation	6.09719e-05	CG1244,fray,pros,Dscam,nerfin-1,Sin3A,Rho1,ap,CG2678,trio,retn,Rac2,InR,spen,chb,Hsc70-4,Taf4,lola,EcR,Pc,mys,Rac1
GO:0007292	5	female gamete generation	6.55794e-05	phl,csw,E2f,Rab5,chic,slbo,rho,grk,Krn,flw,wg,hep,hop,Rac2,InR,14-3-3zeta,cup,tkv,chb,ed,mus209,okr,EcR,Rac1
GO:0031323	5,4	regulation of cellular metabolic process	7.27494e-05	pros,TfIIA-S,dsx,nerfin-1,dm,Nca,wek,E2f,Dr,Sin3A,sd,slbo,Aef1,tara,svp,Sir2,fl(2)d,ftz-f1,CG2678,wg,hep,retn,faf,pUf68,spen,cup,how,Antp,Taf4,chn,lola,Ada2b,EcR,Pc
GO:0007389	4,3	pattern specification process	8.63905e-05	nmo,cnk,wek,phl,csw,Dr,smt3,chic,rho,grk,ftz-f1,ap,wg,hep,retn,hop,Rac2,spen,cup,tkv,Antp,exd,EcR,fz,Pc,kis
GO:0031175	8,5,7,10,9	neurite development	9.00336e-05	CG1244,fray,pros,Dscam,nerfin-1,Sin3A,Rho1,ap,CG2678,trio,retn,Rac2,InR,spen,chb,Hsc70-4,Taf4,lola,EcR,mys,Rac1
GO:0048667	5,8,7,10	neuron morphogenesis during differentiation	9.00336e-05	CG1244,fray,pros,Dscam,nerfin-1,Sin3A,Rho1,ap,CG2678,trio,retn,Rac2,InR,spen,chb,Hsc70-4,Taf4,lola,EcR,mys,Rac1
GO:0048812	6,9,7,8,11,10	neurite morphogenesis	9.00336e-05	CG1244,fray,pros,Dscam,nerfin-1,Sin3A,Rho1,ap,CG2678,trio,retn,Rac2,InR,spen,chb,Hsc70-4,Taf4,lola,EcR,mys,Rac1
GO:0009993	7	oogenesis (sensu Insecta)	9.00658e-05	phl,csw,E2f,Rab5,chic,slbo,rho,grk,Krn,flw,wg,hep,hop,Rac2,14-3-3zeta,cup,tkv,chb,ed,mus209,okr,EcR,Rac1
GO:0065008	3	regulation of biological quality	9.37728e-05	fray,dm,Rab5,slpr,cno,rho,Nf1,Atpalpha,Rho1,Miro,wg,Rac2,InR,Jafrac1,mys,Rac1
GO:0001738	6,5	morphogenesis of a polarized epithelium	0.000108	nmo,cno,Krn,svp,Rho1,wg,rin,hep,hop,fz,Rac1
GO:0019953	3	sexual reproduction	0.0001174	dsx,phl,csw,E2f,Rab5,lok,chic,cbx,slbo,rho,grk,Krn,Rho1,ctp,flw,wg,hep,hop,faf,Rac2,InR,14-3-3zeta,pUf68,cup,tkv,chb,ed,mus209,okr,EcR,Rac1
GO:0019222	4,3	regulation of metabolic process	0.0001297	pros,TfIIA-S,dsx,nerfin-1,dm,Nca,wek,E2f,Dr,Sin3A,sd,slbo,Aef1,tara,svp,Sir2,fl(2)d,ftz-f1,CG2678,wg,hep,retn,faf,grp,pUf68,spen,cup,how,Antp,Taf4,chn,lola,Ada2b,EcR,Pc
GO:0048477	6	oogenesis	0.0001462	phl,csw,E2f,Rab5,chic,slbo,rho,grk,Krn,flw,wg,hep,hop,Rac2,14-3-3zeta,cup,tkv,chb,ed,mus209,okr,EcR,Rac1
GO:0051017	9	actin filament bundle formation	0.0001599	Rho1,wg,hep,Rac2,ed,fz,Rac1
GO:0045595	5,4	regulation of cell differentiation	0.0001936	pros,phl,csw,Dr,wg,hep,hop,tkv,chb,chn,Rac1
GO:0019219	6,5	regulation of nucleobase, nucleoside, nucleotide and nucleic acid metabolic process	0.0003761	pros,TfIIA-S,dsx,nerfin-1,dm,wek,E2f,Dr,Sin3A,sd,slbo,Aef1,tara,svp,Sir2,fl(2)d,ftz-f1,CG2678,wg,hep,retn,pUf68,spen,how,Antp,Taf4,chn,lola,Ada2b,EcR,Pc
GO:0045011	10	actin cable formation	0.0004039	Rho1,wg,hep,Rac2,Rac1
GO:0000904	4,6,7	cellular morphogenesis during differentiation	0.000441	CG1244,fray,pros,Dscam,nerfin-1,csw,Sin3A,Rho1,ap,CG2678,trio,retn,Rac2,InR,spen,chb,Hsc70-4,Taf4,lola,EcR,mys,Rac1
GO:0007392	8,5,7,4	initiation of dorsal closure	0.0006611	slpr,cno,Rho1,wg,Rac2,Rac1
GO:0007411	8,11,5,9,10,13,12,6	axon guidance	0.0007355	Dscam,nerfin-1,Rho1,ap,trio,retn,InR,spen,chb,Hsc70-4,lola,mys,Rac1
GO:0016331	6,5	morphogenesis of embryonic epithelium	0.0007355	slpr,chic,cno,Cg25C,Rho1,wg,hep,Rac2,InR,tkv,ed,mys,Rac1
GO:0045449	7,6	regulation of transcription	0.0008427	pros,TfIIA-S,dsx,nerfin-1,dm,wek,E2f,Dr,Sin3A,sd,slbo,Aef1,tara,svp,Sir2,ftz-f1,CG2678,wg,hep,retn,spen,Antp,Taf4,chn,lola,Ada2b,EcR,Pc
GO:0051179	2	localization	0.0009492	CG9426,Dscam,nerfin-1,eRF1,VhaAC39,csw,E2f,usnp,Rab5,smt3,chic,CG32810,slbo,CG4963,grk,Krn,Atpalpha,Rho1,Miro,ctp,flw,ald,ap,trio,hep,retn,hop,Akap200,faf,Unc-76,sesB,Rac2,InR,spen,cup,chb,Hsc70-4,gammaSnap,lola,okr,EcR,fz,mys,Rac1
GO:0043283	4	biopolymer metabolic process	0.0010084	nmo,fray,Rbp4,Fak56D,pros,TfIIA-S,dsx,nerfin-1,dm,Cam,SF2,csw,E2f,Rab5,lok,slpr,RpLP2,pfk,smt3,Sin3A,RpII15,sd,slbo,Aef1,tara,CG32276,Sir2,fl(2)d,ftz-f1,skpA,flw,ald,CG2678,wg,hep,retn,hop,faf,grp,InR,pUf68,Smg6,KP78b,Dsp1,tkv,how,Antp,Mat1,mus209,O-fut1,Taf4,chn,lola,okr,Spx,Ada2b,EcR,Pc
GO:0016049	5,3,7,8	cell growth	0.0012001	dm,slpr,cno,Nf1,wg,Rac2,InR,Rac1
GO:0045165	3,5	cell fate commitment	0.0012167	pros,nerfin-1,csw,Dr,slbo,rho,grk,svp,ap,wg,rin,14-3-3zeta,spen,tkv,chn,EcR,fz
GO:0006350	5	transcription	0.001299	pros,TfIIA-S,dsx,nerfin-1,dm,wek,E2f,Dr,Sin3A,RpII15,sd,slbo,Aef1,tara,svp,Sir2,ftz-f1,ap,CG2678,wg,hep,retn,spen,Antp,Mat1,Taf4,chn,lola,Ada2b,EcR,Pc
GO:0009826	6,4,8,9	unidimensional cell growth	0.0014249	slpr,cno,wg,Rac2,Rac1
GO:0007394	9,7,5,10,6,8	dorsal closure, elongation of leading edge cells	0.0014249	slpr,cno,wg,Rac2,Rac1
GO:0040007	2	growth	0.0015115	dsx,dm,phl,E2f,slpr,cno,Nf1,wg,Rac2,InR,tkv,scyl,Rac1
GO:0048732	5,6	gland development	0.0016885	CG14995,Atg5,eRF1,phl,rho,ftz-f1,wg,retn,hop,Akap200,Cyp1,tkv,exd,EcR
GO:0006357	9,8	regulation of transcription from RNA polymerase II promoter	0.0016885	TfIIA-S,dsx,nerfin-1,E2f,sd,Aef1,wg,hep,retn,Antp,Taf4,chn,lola,EcR
GO:0006355	8,7	regulation of transcription, DNA-dependent	0.0018999	pros,TfIIA-S,dsx,nerfin-1,dm,E2f,Sin3A,sd,slbo,Aef1,tara,Sir2,ftz-f1,CG2678,wg,hep,retn,Antp,Taf4,chn,lola,EcR,Pc
GO:0001751	7,9,8,10,11	compound eye photoreceptor cell differentiation	0.0025098	pros,cnk,mask,csw,svp,mbl,rin,hop,Rac2,14-3-3zeta,fz,Rac1
GO:0030032	9,8,10	lamellipodium biogenesis	0.0026051	wg,hep,Rac2,Rac1
GO:0046530	5	photoreceptor cell differentiation	0.0031857	pros,cnk,mask,phl,csw,svp,mbl,rin,hop,Rac2,14-3-3zeta,fz,Rac1
GO:0044238	3	primary metabolic process	0.0031898	dnc,nmo,fray,Rbp4,Fak56D,pros,TfIIA-S,dsx,RpL15,nerfin-1,dm,Cam,wek,SF2,Qm,eRF1,RpS13,csw,E2f,Rab5,lok,slgA,slpr,RpLP2,pfk,Dr,smt3,chic,Sin3A,Gad1,RpII15,sd,slbo,rho,Aef1,tara,RpL23,Atpalpha,CG32276,Prat2,svp,Sir2,fl(2)d,ftz-f1,skpA,flw,Scsalpha,ald,ap,CG2678,wg,hep,retn,hop,faf,grp,Cyp1,InR,Cnx99A,14-3-3zeta,pUf68,Smg6,Gld,KP78b,spen,cup,Dsp1,tkv,how,Antp,Hsc70-4,Mat1,mus209,gammaSnap,O-fut1,Taf…
GO:0008361	4,6,7	regulation of cell size	0.003526	dm,slpr,cno,Nf1,wg,Rac2,InR,Rac1
GO:0007423	5,6	sensory organ development	0.0041289	nmo,pros,dsx,cnk,mask,csw,cno,sd,Krn,svp,Rho1,ctp,mbl,wg,rin,hop,faf,Rac2,14-3-3zeta,spen,tkv,ed,chn,fz,Rac1
GO:0007173	8	epidermal growth factor receptor signaling pathway	0.0041519	phl,csw,rho,grk,Krn,Rho1,spen,ed
GO:0001745	8,7,9,6,10	compound eye morphogenesis	0.0047066	nmo,pros,cnk,mask,csw,cno,Krn,svp,Rho1,mbl,wg,rin,hop,faf,Rac2,14-3-3zeta,tkv,chn,fz,Rac1
GO:0044237	3	cellular metabolic process	0.0060412	CG31140,dnc,nmo,fray,Rbp4,Fak56D,pros,TfIIA-S,dsx,RpL15,nerfin-1,dm,Cam,Nca,wek,SF2,Qm,eRF1,RpS13,csw,E2f,Rab5,lok,slgA,slpr,RpLP2,pfk,Dr,smt3,chic,Sin3A,Gad1,RpII15,sd,slbo,rho,Aef1,tara,RpL23,CG32276,Sod,Prat2,svp,Sir2,fl(2)d,ftz-f1,skpA,flw,Scsalpha,ald,ap,CG2678,wg,hep,retn,hop,faf,grp,Cyp1,InR,Cnx99A,14-3-3zeta,pUf68,Smg6,Gld,KP78b,spen,cup,Dsp1,tkv,how,Antp,Hsc70-4,Mat1,mus209,gammaSnap,O-f…
GO:0006351	7,6	transcription, DNA-dependent	0.0063542	pros,TfIIA-S,dsx,nerfin-1,dm,E2f,Sin3A,RpII15,sd,slbo,Aef1,tara,Sir2,ftz-f1,CG2678,wg,hep,retn,Antp,Mat1,Taf4,chn,lola,EcR,Pc
GO:0001754	6,7,8,9	eye photoreceptor cell differentiation	0.0064611	pros,cnk,mask,csw,svp,mbl,rin,hop,Rac2,14-3-3zeta,fz,Rac1
GO:0006366	8,7	transcription from RNA polymerase II promoter	0.0065623	TfIIA-S,dsx,nerfin-1,E2f,RpII15,sd,Aef1,wg,hep,retn,Antp,Mat1,Taf4,chn,lola,EcR
GO:0032774	6	RNA biosynthetic process	0.0065817	pros,TfIIA-S,dsx,nerfin-1,dm,E2f,Sin3A,RpII15,sd,slbo,Aef1,tara,Sir2,ftz-f1,CG2678,wg,hep,retn,Antp,Mat1,Taf4,chn,lola,EcR,Pc
GO:0006139	4	nucleobase, nucleoside, nucleotide and nucleic acid metabolic process	0.0071512	dnc,Rbp4,pros,TfIIA-S,dsx,nerfin-1,dm,wek,SF2,E2f,Rab5,pfk,Dr,Sin3A,RpII15,sd,slbo,Aef1,tara,Prat2,svp,Sir2,fl(2)d,ftz-f1,skpA,ap,CG2678,wg,hep,retn,pUf68,Smg6,spen,Dsp1,how,Antp,Hsc70-4,Mat1,mus209,Taf4,chn,lola,okr,Spx,Ada2b,EcR,Pc
GO:0007417	5,6	central nervous system development	0.009095	pros,dsx,cnn,csw,Dr,chic,rho,svp,trio,wg,exd,EcR,mys,Rac1
GO:0007264	6	small GTPase mediated signal transduction	0.0104389	cnk,cno,cenG1A,trio,rin,Akap200,14-3-3zeta
GO:0048519	4	negative regulation of biological process	0.0111503	nmo,pros,dsx,CG9426,Cam,Nca,Rab5,Sin3A,Aef1,Sir2,wg,retn,hop,faf,grp,cup,tkv,scyl,chb,ed,chn,EcR,Pc
GO:0007455	7,8,6,9	eye-antennal disc morphogenesis	0.0112352	nmo,pros,cnk,mask,csw,cno,Krn,svp,Rho1,mbl,wg,rin,hop,faf,Rac2,14-3-3zeta,tkv,chn,fz,Rac1
GO:0007169	7	transmembrane receptor protein tyrosine kinase signaling pathway	0.0119792	cnk,mask,phl,csw,rho,grk,Krn,Rho1,InR,spen,ed
GO:0008152	2	metabolic process	0.0120865	CG31140,dnc,nmo,fray,Rbp4,Fak56D,pros,TfIIA-S,dsx,RpL15,nerfin-1,dm,Cam,Nca,wek,SF2,Qm,eRF1,RpS13,csw,E2f,Rab5,lok,slgA,slpr,RpLP2,pfk,Dr,smt3,chic,Sin3A,Gad1,RpII15,sd,slbo,rho,Aef1,tara,RpL23,Atpalpha,CG32276,Sod,Prat2,svp,Sir2,fl(2)d,ftz-f1,skpA,flw,Scsalpha,ald,ap,CG2678,wg,hep,retn,hop,faf,grp,Cyp1,InR,Cnx99A,14-3-3zeta,pUf68,Smg6,Gld,KP78b,spen,cup,Dsp1,tkv,how,Antp,Hsc70-4,Mat1,mus209,gamm…
GO:0016476	8,9,7	shape changes of embryonic cells	0.0122357	slpr,cno,wg,Rac2,Rac1
GO:0048646	5,3,4	anatomical structure formation	0.0125963	E2f,rho,grk,Rho1,flw,hep,hop,14-3-3zeta,tkv,chb,ed,mus209,exd,okr,fz,Rac1
GO:0051093	5,4	negative regulation of developmental process	0.0134325	pros,dsx,wg,hop,tkv,chb,ed,chn
GO:0048598	5,4	embryonic morphogenesis	0.013616	slpr,chic,cno,Cg25C,Rho1,wg,hep,Rac2,InR,tkv,ed,mys,Rac1
GO:0048523	5,4	negative regulation of cellular process	0.0141339	nmo,pros,dsx,CG9426,Cam,Nca,Rab5,Sin3A,Aef1,Sir2,wg,retn,hop,faf,grp,cup,tkv,chb,ed,chn,EcR,Pc
GO:0008283	3	cell proliferation	0.0141498	pros,dm,mask,E2f,Rab5,Rho1,wg,hop,InR,14-3-3zeta,Rac1
GO:0048592	6,7,8,5	eye morphogenesis	0.0155859	nmo,pros,cnk,mask,csw,cno,Krn,svp,Rho1,mbl,wg,rin,hop,faf,Rac2,14-3-3zeta,tkv,chn,fz,Rac1
GO:0035214	6,7	eye-antennal disc development	0.018281	nmo,pros,cnk,mask,csw,cno,Krn,svp,Rho1,mbl,wg,rin,hop,faf,Rac2,14-3-3zeta,tkv,chn,fz,Rac1
GO:0022603	5,4	regulation of anatomical structure morphogenesis	0.0183148	Fak56D,slpr,cno,Atpalpha,wg,Rac2,ed,Vrp1,mys,Rac1
GO:0008360	7,8,6	regulation of cell shape	0.0183148	Fak56D,slpr,cno,Atpalpha,wg,Rac2,ed,Vrp1,mys,Rac1
GO:0022604	6,7,5	regulation of cell morphogenesis	0.0183148	Fak56D,slpr,cno,Atpalpha,wg,Rac2,ed,Vrp1,mys,Rac1
GO:0016070	5	RNA metabolic process	0.0247698	Rbp4,pros,TfIIA-S,dsx,nerfin-1,dm,SF2,E2f,Sin3A,RpII15,sd,slbo,Aef1,tara,Sir2,fl(2)d,ftz-f1,CG2678,wg,hep,retn,pUf68,Smg6,how,Antp,Mat1,Taf4,chn,lola,Spx,EcR,Pc
GO:0043170	3	macromolecule metabolic process	0.0267676	nmo,fray,Rbp4,Fak56D,pros,TfIIA-S,dsx,RpL15,nerfin-1,dm,Cam,SF2,Qm,eRF1,RpS13,csw,E2f,Rab5,lok,slpr,RpLP2,pfk,smt3,chic,Sin3A,Gad1,RpII15,sd,slbo,rho,Aef1,tara,RpL23,Atpalpha,CG32276,Sir2,fl(2)d,ftz-f1,skpA,flw,Scsalpha,ald,CG2678,wg,hep,retn,hop,faf,grp,Cyp1,InR,Cnx99A,pUf68,Smg6,Gld,KP78b,cup,Dsp1,tkv,how,Antp,Hsc70-4,Mat1,mus209,gammaSnap,O-fut1,Taf4,chn,lola,okr,Spx,Ada2b,EcR,Pc,CG9588
GO:0007297	5,7,6,9	follicle cell migration (sensu Insecta)	0.0285356	Rab5,slbo,grk,Krn,hop,cup,EcR,Rac1
GO:0007015	8	actin filament organization	0.0294589	chic,Rho1,wg,hep,Rac2,ed,Vrp1,fz,Rac1
GO:0048749	7,8	compound eye development	0.0324749	nmo,pros,cnk,mask,csw,cno,Krn,svp,Rho1,mbl,wg,rin,hop,faf,Rac2,14-3-3zeta,tkv,chn,fz,Rac1
GO:0007166	5	cell surface receptor linked signal transduction	0.0330876	nmo,Fak56D,cnk,Cam,mask,wek,eRF1,boi,phl,csw,GRHR,cno,rho,Nf1,grk,Krn,Rho1,wg,InR,spen,tkv,ed,O-fut1,fz
GO:0035309	7,8,6,5	wing and notum subfield formation	0.0337518	phl,Dr,rho,wg
GO:0007167	6	enzyme linked receptor protein signaling pathway	0.0343166	cnk,mask,phl,csw,rho,grk,Krn,Rho1,InR,spen,tkv,ed
GO:0050767	5,6,8,4	regulation of neurogenesis	0.0363291	pros,Rho1,trio,Rac2,ed,Rac1
GO:0007431	6,7	salivary gland development	0.0383585	CG14995,Atg5,eRF1,rho,ftz-f1,retn,Akap200,Cyp1,tkv,exd,EcR
GO:0035272	5	exocrine system development	0.0383585	CG14995,Atg5,eRF1,rho,ftz-f1,retn,Akap200,Cyp1,tkv,exd,EcR
GO:0007010	5	cytoskeleton organization and biogenesis	0.0467114	Fak56D,mask,cnn,chic,Rho1,Miro,ctp,trio,wg,hep,Arp87C,Unc-76,Rac2,chb,ed,mus209,Vrp1,fz,Rac1,CG10971
GO:0007298	6,8,7,10	border follicle cell migration (sensu Insecta)	0.0481868	Rab5,slbo,grk,Krn,hop,EcR,Rac1
(c)
GO_ID	LEVEL(S)	TERM	P_VALUE	GENES_IN_SET
GO:0050789	3	regulation of biological process	0.0001649	sog,put,par-6,CG1646,Dad,alpha-Adaptin,CG11266,odd,CG31716,Xbp1,Sh,Mbs,Apc2,CG33785,shn,bbx,amn,raw,yki,Srp54,Max,Mp20,Csp,shot,msk,Ilp2,stan,gem,Hr39,smo,CG7323,lqf,Suv4-20,Mef2,Asx,CaMKII,Dfd,Parp,su(Hw),AP-2sigma,Myb,PP2A-Bprime,RhoGAPp190,PpV,X11L,dpn,p38b,for,Tob,Poxm,dlp,bin3,drk,crc,lgs
GO:0009987	2	cellular process	0.0002916	Pkc98E,sog,put,par-6,y,CG1646,l(1)dd4,Ntf-2,mRpS18B,Ubp64E,Dad,Hsp27,Tsf2,alpha-Adaptin,CG11266,Sap47,spn-B,odd,ras,CG31716,CG7757,Xbp1,ps,Eph,Wnt4,Sh,Mbs,Apc2,CG33785,PhKgamma,shn,bbx,eIF-5A,fax,zf30C,amn,Tim9a,raw,p120ctn,yki,Srp54,Fas1,plexA,Max,Mp20,Grip84,RpL22-like,Csp,shot,msk,CG10908,rut,CG17018,Ilp2,stan,CG7945,mbc,PH4alphaEFB,CG11190,gem,Hr39,emp,Dhfr,CG11963,Art1,milt,nudE,Aldh,smo,awd…
GO:0032989	4,5	cellular structure morphogenesis	0.0005838	put,par-6,Dad,ras,Eph,Mbs,Apc2,fax,raw,yki,Fas1,plexA,Mp20,shot,msk,Ilp2,stan,mbc,CG7323,Pp1-87B,E(bx),CaMKII,Moe,RhoGAPp190,ds,X11L,dpn,Elongin-C,dlp,drk
GO:0000902	5,6	cell morphogenesis	0.0005838	put,par-6,Dad,ras,Eph,Mbs,Apc2,fax,raw,yki,Fas1,plexA,Mp20,shot,msk,Ilp2,stan,mbc,CG7323,Pp1-87B,E(bx),CaMKII,Moe,RhoGAPp190,ds,X11L,dpn,Elongin-C,dlp,drk
GO:0065007	2	biological regulation	0.0006836	sog,put,par-6,CG1646,Dad,alpha-Adaptin,CG11266,odd,CG31716,Xbp1,Sh,Mbs,Apc2,CG33785,shn,bbx,amn,raw,yki,Srp54,Max,Mp20,Csp,shot,msk,CG17018,Ilp2,stan,gem,Hr39,smo,CG7323,lqf,Suv4-20,Mef2,Asx,CaMKII,Dfd,Parp,su(Hw),AP-2sigma,Myb,PP2A-Bprime,RhoGAPp190,PpV,X11L,dpn,p38b,for,Tob,Poxm,dlp,bin3,drk,crc,lgs
GO:0048856	3	anatomical structure development	0.0056387	sog,put,par-6,y,Dad,spn-B,odd,ras,Eph,Wnt4,Mbs,Apc2,PhKgamma,shn,eIF-5A,fax,zf30C,raw,yki,Fas1,plexA,Mp20,shot,msk,Ilp2,stan,mbc,emp,smo,awd,CG7323,eff,lqf,Pp1-87B,Mef2,Asx,E(bx),LanB1,CaMKII,Dfd,Parp,Ald,Myb,ofs,Gp150,Moe,RhoGAPp190,ds,X11L,dpn,p38b,Elongin-C,bhr,dlp,RacGAP84C,5-HT2,drk,crc,lgs
GO:0009653	4,3	anatomical structure morphogenesis	0.0091427	sog,put,par-6,Dad,spn-B,odd,ras,Eph,Mbs,Apc2,PhKgamma,shn,fax,raw,yki,Fas1,plexA,Mp20,shot,msk,Ilp2,stan,mbc,smo,CG7323,eff,Pp1-87B,Mef2,E(bx),LanB1,CaMKII,Dfd,Parp,Myb,Moe,RhoGAPp190,ds,X11L,dpn,p38b,Elongin-C,dlp,RacGAP84C,5-HT2,drk,crc,lgs
GO:0050794	4,3	regulation of cellular process	0.0102123	sog,put,CG1646,Dad,CG11266,odd,CG31716,Xbp1,Mbs,Apc2,CG33785,shn,bbx,raw,yki,Srp54,Max,shot,msk,stan,gem,Hr39,smo,lqf,Mef2,Asx,CaMKII,Dfd,Parp,su(Hw),Myb,PP2A-Bprime,PpV,dpn,p38b,Tob,Poxm,dlp,bin3,crc,lgs
GO:0000904	4,6,7	cellular morphogenesis during differentiation	0.0127431	put,Dad,ras,Eph,Mbs,fax,yki,Fas1,plexA,shot,msk,stan,Pp1-87B,E(bx),Moe,RhoGAPp190,ds,dpn,Elongin-C,dlp
GO:0016043	3	cellular component organization and biogenesis	0.0138675	put,par-6,l(1)dd4,Ntf-2,Dad,Tsf2,alpha-Adaptin,spn-B,ras,Eph,Mbs,Apc2,eIF-5A,fax,Tim9a,raw,yki,Srp54,Fas1,plexA,Mp20,Grip84,Csp,shot,msk,Ilp2,stan,mbc,Art1,milt,nudE,awd,CG7323,E(Pc),eff,lqf,Suv4-20,Pp1-87B,Asx,Trip1,l(2)06496,E(bx),CaMKII,Dlc90F,Parp,AP-2sigma,Myb,ofs,Moe,RhoGAPp190,ds,X11L,Snx6,Pka-R1,dpn,Elongin-C,MED26,Actn,dlp,CG2774,drk
GO:0009165	5,6	nucleotide biosynthetic process	0.0187667	ras,amn,rut,Dhfr,awd,CG17273
(d)
GO_ID	LEVEL(S)	TERM	P_VALUE	GENES_IN_SET
GO:0019748	3	secondary metabolic process	0.0032511	Ddc,Jheh2,Vha44,st,Pu
GO:0007202	7,8,9	phospholipase C activation	0.0045371	Galpha49B,Gbeta76C
GO:0042445	4	hormone metabolic process	0.0301464	Ddc,Jheh2,Vha44
GO:0051345	6	positive regulation of hydrolase activity	0.0449529	Galpha49B,Gbeta76C
