# Supplementary material for: A Drosophila systems model of pentylenetetrazole induced locomotor plasticity responsive to antiepileptic drugs
Source: BMC Syst Biol. 2009 Jan 21;3:11. doi: 10.1186/1752-0509-3-11 (PMC2657775; doi:10.1186/1752-0509-3-11)
Supplement: Additional file 7 — Homologs of PTZ regulated genes belonging to CG7583 extended network. Table listing human, rat and mouse homologs of PTZ regulated genes belonging to CG7583 extended network. [file 1752-0509-3-11-S7.xls]

## Sheet: Homologs
Mammalian homologs of genes within group interaction network.
Human					Mouse					Rat
Query Gene	Homologue Name	Gene ID	Homologue Symbol		Query Gene	Homologue Name	Gene ID	Homologue Symbol		Query Gene	Homologue Name	Gene ID	Homologue Symbol
FBgn0010516	electron-transfer-flavoprotein, alpha polypeptide (glutaric aciduria II)	2108	ETFA		FBgn0010516	electron transferring flavoprotein, alpha polypeptide	110842	Etfa		FBgn0030343	ATPase, Cu++ transporting, alpha polypeptide	24941	Atp7a
FBgn0003074	glucose phosphate isomerase	2821	GPI		FBgn0003074	glucose phosphate isomerase 1	14751	Gpi1		FBgn0004648	ceruloplasmin	24268	Cp
FBgn0035348	nucleoside phosphorylase	4860	NP		FBgn0003141	6-pyruvoyl-tetrahydropterin synthase	19286	Pts		FBgn0053138	glucan (1,4-alpha-), branching enzyme 1	288333	Gbe1
FBgn0003141	6-pyruvoyltetrahydropterin synthase	5805	PTS		FBgn0005626	tyrosine hydroxylase	21823	Th		FBgn0003162	GTP cyclohydrolase 1	29244	Gch
FBgn0005626	tyrosine hydroxylase	7054	TH		FBgn0051092	very low density lipoprotein receptor	22359	Vldlr		FBgn0024963	glycine receptor, alpha 3 subunit	114516	Glra3
FBgn0051092	very low density lipoprotein receptor	7436	VLDLR		FBgn0034997	sphingomyelin phosphodiesterase 1, acid lysosomal	20597	Smpd1		FBgn0015269	neurofibromatosis 1	24592	Nf1
FBgn0034997	sphingomyelin phosphodiesterase 1, acid lysosomal (acid sphingomyelinase)	6609	SMPD1		FBgn0037749	biliverdin reductase B (flavin reductase (NADPH))	233016	Blvrb		FBgn0033159	neuraminidase 1	24591	Neu1
FBgn0037749	biliverdin reductase B (flavin reductase (NADPH))	645	BLVRB		FBgn0000500	cholecystokinin	12424	Cck		FBgn0003462	superoxide dismutase 1	24786	Sod1
FBgn0000500	cholecystokinin	885	CCK		FBgn0004624	deoxycytidine kinase	13178	Dck		FBgn0004914	hepatocyte nuclear factor 4, alpha	25735	Hnf4a
FBgn0004624	deoxycytidine kinase	1633	DCK		FBgn0000422	dopa decarboxylase	13195	Ddc		FBgn0001991	calcium channel, voltage-dependent, L type, alpha 1D subunit	29716	Cacna1d
FBgn0000422	dopa decarboxylase (aromatic L-amino acid decarboxylase)	1644	DDC		FBgn0004516	glutamic acid decarboxylase 1	14415	Gad1		FBgn0000479	phosphodiesterase 4D, cAMP specific	24627	Pde4d
FBgn0004516	glutamate decarboxylase 1 (brain, 67kDa)	2571	GAD1		FBgn0010252	ribonucleotide reductase M1	20133	Rrm1		FBgn0004855	polymerase (RNA) II (DNA directed) polypeptide A (mapped)	363633	Polr2a
FBgn0010252	ribonucleotide reductase M1 polypeptide	6240	RRM1		FBgn0032686	phosphodiesterase 5A, cGMP-specific	242202	Pde5a		FBgn0024734	prolactin	24683	Prl
FBgn0032686	phosphodiesterase 5A, cGMP-specific	8654	PDE5A		FBgn0010100	aconitase 2, mitochondrial	11429	Aco2		FBgn0039359	ribosomal protein L27	64306	Rpl27
FBgn0010100	aconitase 2, mitochondrial	50	ACO2		FBgn0027493	adenylosuccinate synthetase like 1	11565	Adssl1		FBgn0035422	ribosomal protein L28	64638	Rpl28
FBgn0027493	adenylosuccinate synthase like 1	122622	ADSSL1		FBgn0011598	checkpoint kinase 1 homolog (S. pombe)	12649	Chek1		FBgn0031035	ribosomal protein S10	81773	Rps10
FBgn0011598	CHK1 checkpoint homolog (S. pombe)	1111	CHEK1		FBgn0000308	LIM domain binding 2	16826	Ldb2		FBgn0012058	cell division cycle 27 homolog (S. cerevisiae)	360643	Cdc27
FBgn0000308	LIM domain binding 2	9079	LDB2		FBgn0032202	cAMP responsive element binding protein-like 2	232430	Crebl2		FBgn0004648	carboxypeptidase D	25306	Cpd
FBgn0032202	cAMP responsive element binding protein-like 2	1389	CREBL2		FBgn0020496	C-terminal binding protein 1	13016	Ctbp1		FBgn0003435	heterogeneous nuclear ribonucleoprotein L	80846	Hnrpl
FBgn0020496	C-terminal binding protein 1	1487	CTBP1		FBgn0020493	defender against cell death 1	13135	Dad1		FBgn0001226	heat shock 27kDa protein 1	24471	Hspb1
FBgn0020493	defender against cell death 1	1603	DAD1		FBgn0011741	apurinic/apyrimidinic endonuclease 1	11792	Apex1		FBgn0010247	poly (ADP-ribose) polymerase family, member 1	25591	Parp1
FBgn0014141	filamin A, alpha (actin binding protein 280)	2316	FLNA		FBgn0014020	ras homolog gene family, member A	11848	Rhoa		FBgn0004635	ras homolog gene family, member A	117273	Rhoa
FBgn0011741	APEX nuclease (multifunctional DNA repair enzyme) 1	328	APEX1		FBgn0000008	nonagouti	50518	a		FBgn0010217	ATP synthase, H+ transporting, mitochondrial F1 complex, beta polypeptide	171374	Atp5b
FBgn0014020	ras homolog gene family, member A	387	RHOA		FBgn0005671	ATPase, H+ transporting, lysosomal V1 subunit B2	11966	Atp6v1b2		FBgn0010217	ATP synthase, H+ transporting, mitochondrial F0 complex, subunit b, isoform 1	171375	Atp5f1
FBgn0000008	agouti signaling protein, nonagouti homolog (mouse)	434	ASIP		FBgn0000258	casein kinase 2, alpha 1 polypeptide	12995	Csnk2a1		FBgn0039830	ATP synthase, H+ transporting, mitochondrial F0 complex, subunit c (subunit 9) isoform 3	114630	Atp5g3
FBgn0005671	ATPase, H+ transporting, lysosomal 56/58kDa, V1 subunit B2	526	ATP6V1B2		FBgn0002413	dihydrolipoamide branched chain transacylase E2	13171	Dbt		FBgn0020611	ATPase, H+ transporting, V1 subunit C, isoform 1	299971	Atp6v1c1
FBgn0000258	casein kinase 2, alpha 1 polypeptide	1457	CSNK2A1		FBgn0011766	E2F transcription factor 5	13559	E2f5		FBgn0015324	ATPase, H+ transporting, V1 subunit E isoform 1	297566	Atp6v1e1
FBgn0002413	dihydrolipoamide branched chain transacylase E2	1629	DBT		FBgn0001942	eukaryotic translation initiation factor 4A2	13682	Eif4a2		FBgn0028737	eukaryotic translation elongation factor 1 beta 2 (predicted)	363241	Eef1b2
FBgn0011766	E2F transcription factor 5, p130-binding	1875	E2F5		FBgn0001090	growth associated protein 43	14432	Gap43		FBgn0034967	eukaryotic translation initiation factor 5A	287444	Eif5a
FBgn0001942	eukaryotic translation initiation factor 4A, isoform 2	1974	EIF4A2		FBgn0001124	glutamate oxaloacetate transaminase 1, soluble	14718	Got1		FBgn0011661	EGF-like module containing, mucin-like, hormone receptor-like sequence 1	316137	Emr1
FBgn0001090	growth associated protein 43	2596	GAP43		FBgn0001124	glutamate oxaloacetate transaminase 2, mitochondrial	14719	Got2		FBgn0051999	fibulin 2	282583	Fbln2
FBgn0001124	glutamic-oxaloacetic transaminase 1, soluble (aspartate aminotransferase 1)	2805	GOT1		FBgn0004638	growth factor receptor bound protein 2	14784	Grb2		FBgn0028734	fragile X mental retardation syndrome 1 homolog	24948	Fmr1
FBgn0001124	glutamic-oxaloacetic transaminase 2, mitochondrial (aspartate aminotransferase 2)	2806	GOT2		FBgn0011598	gastrin releasing peptide	225642	Grp		FBgn0004435	guanine nucleotide binding protein, alpha q polypeptide	81666	Gnaq
FBgn0004638	growth factor receptor-bound protein 2	2885	GRB2		FBgn0030471	inositol 1,4,5-trisphosphate 3-kinase B	320404	Itpkb		FBgn0017578	Max protein	60661	Max
FBgn0011598	gastrin-releasing peptide	2922	GRP		FBgn0011823	karyopherin (importin) alpha 2	16647	Kpna2		FBgn0011661	moesin	81521	Msn
FBgn0030471	inositol 1,4,5-trisphosphate 3-kinase B	3707	ITPKB		FBgn0002527	laminin B1 subunit 1	16777	Lamb1-1		FBgn0022942	nuclear cap binding protein subunit 1, 80kDa	298075	Ncbp1
FBgn0011823	karyopherin alpha 2 (RAG cohort 1, importin alpha 1)	3838	KPNA2		FBgn0002736	mago-nashi homolog, proliferation-associated (Drosophila)	17149	Magoh		FBgn0004595	prospero-related homeobox 1 (predicted)	305066	Prox1
FBgn0011823	similar to Importin alpha-2 subunit (Karyopherin alpha-2 subunit) (SRP1-alpha) (RAG cohort protein 1)	728860	LOC728860		FBgn0024956	menage a trois 1	17420	Mnat1		FBgn0023174	proteasome (prosome, macropain) subunit, beta type 7	85492	Psmb7
FBgn0002527	laminin, beta 1	3912	LAMB1		FBgn0014001	p21 (CDKN1A)-activated kinase 1	18479	Pak1		FBgn0028687	proteasome (prosome, macropain) 26S subunit, ATPase 2	25581	Psmc2
FBgn0002736	mago-nashi homolog, proliferation-associated (Drosophila)	4116	MAGOH		FBgn0005655	proliferating cell nuclear antigen	18538	Pcna		FBgn0000382	protein tyrosine phosphatase, non-receptor type 11	25622	Ptpn11
FBgn0024956	menage a trois homolog 1, cyclin H assembly factor (Xenopus laevis)	4331	MNAT1		FBgn0003423	phospholipase C, gamma 1	18803	Plcg1		FBgn0024285	signal recognition particle 54	116650	Srp54
FBgn0014001	p21/Cdc42/Rac1-activated kinase 1 (STE20 homolog, yeast)	5058	PAK1		FBgn0026380	proteasome (prosome, macropain) subunit, beta type 3	26446	Psmb3		FBgn0011638	Sjogren syndrome antigen B	81783	Ssb
FBgn0005655	proliferating cell nuclear antigen	5111	PCNA		FBgn0028692	proteasome (prosome, macropain) 26S subunit, non-ATPase, 1	70247	Psmd1		FBgn0015567	transcription factor AP-2, alpha (predicted)	306862	Tcfap2a
FBgn0003423	phospholipase C, gamma 1	5335	PLCG1		FBgn0010252	retinol binding protein 1, cellular	19659	Rbp1		FBgn0011217	ubiquitin-conjugating enzyme E2D 3 (UBC4/5 homolog, yeast)	81920	Ube2d3
FBgn0026380	proteasome (prosome, macropain) subunit, beta type, 3	5691	PSMB3		FBgn0028692	ribophorin II	20014	Rpn2		FBgn0030964	vascular endothelial growth factor A	83785	Vegfa
FBgn0028692	proteasome (prosome, macropain) 26S subunit, non-ATPase, 1	5707	PSMD1		FBgn0016756	Sjogren syndrome antigen B	20823	Ssb		FBgn0024734	protein tyrosine phosphatase 4a1	29463	Ptp4a1
FBgn0010252	retinol binding protein 1, cellular	5947	RBP1		FBgn0003870	Ttk protein kinase	22137	Ttk		FBgn0002973	numb gene homolog (Drosophila)	29419	Numb
FBgn0028692	ribophorin II	6185	RPN2		FBgn0029996	ubiquitin-conjugating enzyme E2H	22214	Ube2h		FBgn0011760	dynein light chain LC8-type 2	140734	Dynll2
FBgn0016756	Sjogren syndrome antigen B (autoantigen La)	6741	SSB		FBgn0026533	DEK oncogene (DNA binding)	110052	Dek		FBgn0028552	N-ethylmaleimide-sensitive factor attachment protein, gamma	307382	Napg
FBgn0003870	TTK protein kinase	7272	TTK		FBgn0030724	4-nitrophenylphosphatase domain and non-neuronal SNAP25-like protein homolog 1 (C. elegans)	18082	Nipsnap1		FBgn0029676	suppression of tumorigenicity 13	81800	St13
FBgn0029996	ubiquitin-conjugating enzyme E2H (UBC8 homolog, yeast)	7328	UBE2H		FBgn0013759	calcium/calmodulin-dependent serine protein kinase (MAGUK family)	12361	Cask		FBgn0052626	similar to adenosine monophosphate deaminase 2 (isoform L)	362015	LOC362015
FBgn0026533	DEK oncogene (DNA binding)	7913	DEK		FBgn0003463	chordin	12667	Chrd		FBgn0011211	ATP synthase, H+ transporting, mitochondrial F1 complex, alpha subunit, isoform 1	65262	Atp5a1
FBgn0030724	nipsnap homolog 1 (C. elegans)	8508	NIPSNAP1		FBgn0000258	UDP-Gal:betaGlcNAc beta 1,4- galactosyltransferase, polypeptide 2	53418	B4galt2		FBgn0043012	adaptor-related protein complex 2, sigma 1 subunit	65046	Ap2s1
FBgn0013759	calcium/calmodulin-dependent serine protein kinase (MAGUK family)	8573	CASK		FBgn0022382	protein kinase, cAMP dependent regulatory, type II alpha	19087	Prkar2a		FBgn0011770	gastric inhibitory polypeptide	25040	Gip
FBgn0003463	chordin	8646	CHRD		FBgn0037834	ADP-ribosyltransferase 1	11870	Art1		FBgn0003638	splicing factor, arginine/serine-rich 8 (suppressor-of-white-apricot homolog, Drosophila)	304431	Sfrs8
FBgn0000258	UDP-Gal:betaGlcNAc beta 1,4- galactosyltransferase, polypeptide 2	8704	B4GALT2		FBgn0010316	death-associated protein	223453	Dap		FBgn0015795	RAB7, member RAS oncogene family	29448	Rab7
FBgn0022382	protein kinase, cAMP-dependent, regulatory, type II, alpha	5576	PRKAR2A		FBgn0013347	general transcription factor II A, 2	235459	Gtf2a2		FBgn0005632	ubiquitin specific peptidase 9, X chromosome (predicted)	363445	Usp9x
FBgn0037834	ADP-ribosyltransferase 1	417	ART1		FBgn0037434	small nuclear ribonucleoprotein D2	107686	Snrpd2		FBgn0028665	ATPase, H+ transporting, V0 subunit D isoform 1	291969	Atp6v0d1
FBgn0003079	v-raf murine sarcoma viral oncogene homolog B1	673	BRAF		FBgn0030748	Tnf receptor-associated factor 6	22034	Traf6		FBgn0036974	eukaryotic translation termination factor 1	307503	Etf1
FBgn0010316	death-associated protein	1611	DAP		FBgn0029943	autophagy-related 5 (yeast)	11793	Atg5		FBgn0034913	synaptosomal-associated protein 29	116500	Snap29
FBgn0013347	general transcription factor IIA, 2, 12kDa	2958	GTF2A2		FBgn0021872	X-box binding protein 1	22433	Xbp1		FBgn0028734	fragile X mental retardation gene 1, autosomal homolog	361927	Fxr1h
FBgn0037434	small nuclear ribonucleoprotein D2 polypeptide 16.5kDa	6633	SNRPD2		FBgn0000504	hairless	15460	Hr		FBgn0032870	sperm associated antigen 7 (predicted)	303260	Spag7
FBgn0030748	TNF receptor-associated factor 6	7189	TRAF6		FBgn0025549	unc-119 homolog (C. elegans)	22248	Unc119		FBgn0003068	clock homolog (mouse)	60447	Clock
FBgn0029943	ATG5 autophagy related 5 homolog (S. cerevisiae)	9474	ATG5		FBgn0011766	E2F transcription factor 1	13555	E2f1		FBgn0004227	splicing factor proline/glutamine rich (polypyrimidine tract binding protein associated)	252855	Sfpq
FBgn0021872	X-box binding protein 1	7494	XBP1		FBgn0001297	FBJ osteosarcoma oncogene	14281	Fos		FBgn0040395	fasciculation and elongation protein zeta 2 (zygin II)	94269	Fez2
FBgn0000504	hairless homolog (mouse)	55806	HR		FBgn0034051	myeloid leukemia factor 2	30853	Mlf2		FBgn0037218	cyclin G associated kinase	81659	Gak
FBgn0025549	unc-119 homolog (C. elegans)	9094	UNC119		FBgn0028388	structural maintenace of chromosomes 3	13006	Smc3		FBgn0015321	huntingtin interacting protein 2 (predicted)	289623	Hip2
FBgn0011766	E2F transcription factor 1	1869	E2F1		FBgn0035909	lectin, mannose-binding, 1	70361	Lman1		FBgn0004009	wingless-type MMTV integration site family, member 1 (mapped)	24881	Wnt1
FBgn0001297	v-fos FBJ murine osteosarcoma viral oncogene homolog	2353	FOS		FBgn0020493	MAD homolog 6 (Drosophila)	17130	Smad6		FBgn0003435	smoothened homolog (Drosophila)	25273	Smo
FBgn0034051	myeloid leukemia factor 2	8079	MLF2		FBgn0011656	myocyte enhancer factor 2A	17258	Mef2a		FBgn0004242	synaptotagmin I	25716	Syt1
FBgn0028388	structural maintenance of chromosomes 3	9126	SMC3		FBgn0003444	smoothened homolog (Drosophila)	319757	Smo		FBgn0011745	DiGeorge syndrome critical region gene 6 (predicted)	303794	Dgcr6
FBgn0035909	lectin, mannose-binding, 1	3998	LMAN1		FBgn0039889	ADP-ribosylation factor-like 4A	11861	Arl4a		FBgn0000045	ARP2 actin-related protein 2 homolog (yeast)	289820	Actr2
FBgn0020493	SMAD, mothers against DPP homolog 6 (Drosophila)	4091	SMAD6		FBgn0082297	heat-responsive protein 12	15473	Hrsp12		FBgn0026598	adenomatosis polyposis coli 2 (predicted)	299611	Apc2
FBgn0011656	MADS box transcription enhancer factor 2, polypeptide A (myocyte enhancer factor 2A)	4205	MEF2A		FBgn0011656	myocyte enhancer factor 2D	17261	Mef2d		FBgn0024734	minichromosome maintenance deficient 7 (S. cerevisiae)	288532	Mcm7
FBgn0003444	smoothened homolog (Drosophila)	6608	SMO		FBgn0036299	antigen p97 (melanoma associated) identified by monoclonal antibodies 133.2 and 96.5	30060	Mfi2		FBgn0027095	arginine-rich, mutated in early stage tumors (predicted)	315989	Armet
FBgn0039889	ADP-ribosylation factor-like 4A	10124	ARL4A		FBgn0021906	ubiquinol-cytochrome c reductase, Rieske iron-sulfur polypeptide 1	66694	Uqcrfs1		FBgn0033710	spondin 1	64456	Spon1
FBgn0082297	heat-responsive protein 12	10247	HRSP12		FBgn0026189	prominin 1	19126	Prom1		FBgn0015778	neurotensin (predicted)	299757	Nts
FBgn0011656	MADS box transcription enhancer factor 2, polypeptide D (myocyte enhancer factor 2D)	4209	MEF2D		FBgn0028388	CAP, adenylate cyclase-associated protein, 2 (yeast)	67252	Cap2		FBgn0035630	proliferation-associated 2G4	288778	Pa2g4
FBgn0036299	antigen p97 (melanoma associated) identified by monoclonal antibodies 133.2 and 96.5	4241	MFI2		FBgn0010316	calcium and integrin binding 1 (calmyrin)	23991	Cib1		FBgn0027903	polymerase (DNA directed), delta 2, regulatory subunit	289758	Pold2
FBgn0021906	ubiquinol-cytochrome c reductase, Rieske iron-sulfur polypeptide 1	7386	UQCRFS1		FBgn0014037	elongation factor RNA polymerase II	13716	Ell		FBgn0004855	polymerase (RNA) II (DNA directed) polypeptide I (predicted)	292778	Polr2i
FBgn0026189	prominin 1	8842	PROM1		FBgn0010258	retinol binding protein 4, plasma	19662	Rbp4		FBgn0001612	tubulin, gamma complex associated protein 3	306599	Tubgcp3
FBgn0028388	CAP, adenylate cyclase-associated protein, 2 (yeast)	10486	CAP2		FBgn0034975	MYST histone acetyltransferase (monocytic leukemia) 3	244349	Myst3		FBgn0026080	HIV-1 tat interactive protein, homolog (human)	192218	Htatip
FBgn0010316	calcium and integrin binding 1 (calmyrin)	10519	CIB1		FBgn0040466	WD repeat domain 3	269470	Wdr3		FBgn0026252	importin 7 (predicted)	308939	Ipo7
FBgn0014037	elongation factor RNA polymerase II	8178	ELL		FBgn0035872	cleavage and polyadenylation specific factor 6	432508	Cpsf6		FBgn0040308	peroxiredoxin 4	85274	Prdx4
FBgn0010258	retinol binding protein 4, plasma	5950	RBP4		FBgn0004210	dual specificity phosphatase 10	63953	Dusp10		FBgn0034851	5,10-methenyltetrahydrofolate synthetase (5-formyltetrahydrofolate cyclo-ligase)	300886	Mthfs
FBgn0034975	MYST histone acetyltransferase (monocytic leukemia) 3	7994	MYST3		FBgn0001128	glycerol-3-phosphate dehydrogenase 1 (soluble)	14555	Gpd1		FBgn0034650	Dr1 associated protein 1 (negative cofactor 2 alpha) (predicted)	293674	Drap1
FBgn0040466	WD repeat domain 3	10885	WDR3		FBgn0011823	DNA segment, Chr 19, Brigham & Women`s Genetics 1357 expressed	52874	D19Bwg1357e		FBgn0024432	t-complex testis expressed 1	83462	Tctex1
FBgn0035872	cleavage and polyadenylation specific factor 6, 68kDa	11052	CPSF6		FBgn0021750	seryl-aminoacyl-tRNA synthetase 2	71984	Sars2		FBgn0030235	insulin-like growth factor 2, binding protein 1	303477	Igf2bp1
FBgn0004210	dual specificity phosphatase 10	11221	DUSP10		FBgn0011656	G elongation factor, mitochondrial 2	320806	Gfm2		FBgn0035978	UDP-glucose pyrophosphorylase 2	289827	Ugp2
FBgn0001128	glycerol-3-phosphate dehydrogenase 1 (soluble)	2819	GPD1		FBgn0011741	ARP6 actin-related protein 6 homolog (yeast)	67019	Actr6		FBgn0004625	WD repeat domain 3 (predicted)	310720	Wdr3
FBgn0011823	KIAA0020	9933	KIAA0020		FBgn0039183	RIKEN cDNA 2810028N01 gene	72662	2810028N01Rik		FBgn0004864	stress-induced phosphoprotein 1	192277	Stip1
FBgn0021750	seryl-tRNA synthetase 2	54938	SARS2		FBgn0037328	ribosomal protein L35a	57808	Rpl35a		FBgn0015567	adaptor protein complex AP-2, alpha 2 subunit	81637	Ap2a2
FBgn0011656	G elongation factor, mitochondrial 2	84340	GFM2		FBgn0035901	pseudouridylate synthase 7 homolog (S. cerevisiae)	78697	Pus7		FBgn0033883	mitochondrial trans-2-enoyl-CoA reductase	29470	Mecr
FBgn0011741	ARP6 actin-related protein 6 homolog (yeast)	64431	ACTR6		FBgn0020440	PTK2 protein tyrosine kinase 2	14083	Ptk2		FBgn0003042	Pyruvate carboxylase	25104	Pc
FBgn0039183	KIAA1008	22894	KIAA1008		FBgn0010252	SH3-domain binding protein 1	20401	Sh3bp1		FBgn0033073	bridging integrator 3	361065	Bin3
FBgn0037328	ribosomal protein L35a	6165	RPL35A		FBgn0028400	synaptotagmin IV	20983	Syt4		FBgn0061362	polymerase (RNA) III (DNA directed) polypeptide K	366277	LOC366277
FBgn0035901	pseudouridylate synthase 7 homolog (S. cerevisiae)	54517	PUS7		FBgn0004551	ATPase, Ca++ transporting, cardiac muscle, fast twitch 1	11937	Atp2a1		FBgn0010715	Unc-51 like kinase 2 (C. elegans) (predicted)	303206	Ulk2
FBgn0020440	PTK2 protein tyrosine kinase 2	5747	PTK2		FBgn0011241	fused toes	14339	Fts		FBgn0030035	phosphatidylinositol glycan, class T (predicted)	296360	Pigt
FBgn0010252	SH3-domain binding protein 1	23616	SH3BP1		FBgn0019664	lymphoid enhancer binding factor 1	16842	Lef1		FBgn0031631	DEAH (Asp-Glu-Ala-His) box polypeptide 35 (predicted)	362260	Dhx35
FBgn0028400	synaptotagmin IV	6860	SYT4		FBgn0030748	Tnf receptor-associated factor 3	22031	Traf3		FBgn0000045	ARP6 actin-related protein 6 homolog (yeast) (predicted)	314718	Actr6
FBgn0004551	ATPase, Ca++ transporting, cardiac muscle, fast twitch 1	487	ATP2A1		FBgn0014037	elongation factor RNA polymerase II 2	192657	Ell2		FBgn0024251	similar to expressed sequence AA407526 isoform a (predicted)	305317	RGD1310774
FBgn0011241	fused toes homolog (mouse)	64400	FTS		FBgn0046247	cysteine-rich hydrophobic domain 2	74277	Chic2		FBgn0015374	ubiquitin-conjugating enzyme E2G 2 (predicted)	294331	Ube2g2
FBgn0019664	lymphoid enhancer-binding factor 1	51176	LEF1		FBgn0001308	antigenic determinant of rec-A protein	16588	Kin		FBgn0003206	related RAS viral (r-ras) oncogene homolog 2	365355	Rras2
FBgn0030748	TNF receptor-associated factor 3	7187	TRAF3		FBgn0037848	tetraspanin 33	232670	Tspan33		FBgn0035947	signal recognition particle 68 (predicted)	363707	Srp68
FBgn0014037	elongation factor, RNA polymerase II, 2	22936	ELL2		FBgn0050011	upstream binding protein 1	22221	Ubp1		FBgn0027779	vacuolar ATPase subunit H	297797	Atp6v1h
FBgn0046247	cysteine-rich hydrophobic domain 2	26511	CHIC2		FBgn0027654	DnaJ (Hsp40) homolog, subfamily C, member 12	30045	Dnajc12		FBgn0003206	muscle and microspikes RAS	25482	Mras
FBgn0001308	KIN, antigenic determinant of recA protein homolog (mouse)	22944	KIN		FBgn0028577	RIKEN cDNA 2410104I19 gene	67959	2410104I19Rik		FBgn0024836	cadherin EGF LAG seven-pass G-type receptor 1	300128	Celsr1
FBgn0037848	tetraspanin 33	340348	TSPAN33		FBgn0016977	SPEN homolog, transcriptional regulator (Drosophila)	56381	Spen		FBgn0003218	phosphatidylinositol transfer protein, membrane-associated 2 (predicted)	304474	Pitpnm2
FBgn0050011	upstream binding protein 1 (LBP-1a)	7342	UBP1		FBgn0000008	activity regulated cytoskeletal-associated protein	11838	Arc		FBgn0026598	anaphase promoting complex subunit 2	296558	Anapc2
FBgn0027654	DnaJ (Hsp40) homolog, subfamily C, member 12	56521	DNAJC12		FBgn0033901	protein O-fucosyltransferase 1	140484	Pofut1		FBgn0004625	phospholipase C, beta 4	25031	Plcb4
FBgn0028577	fuse-binding protein-interacting repressor	22827	SIAHBP1		FBgn0037917	TBC1 domain family, member 10b	68449	Tbc1d10b		FBgn0037297	similar to hypothetical protein F730001J03 (predicted)	313493	RGD1311757
FBgn0016977	spen homolog, transcriptional regulator (Drosophila)	23013	SPEN		FBgn0003498	retinol binding protein 3, interstitial	19661	Rbp3		FBgn0004432	peptidylprolyl isomerase (cyclophilin)-like 1	309651	Ppil1
FBgn0000008	activity-regulated cytoskeleton-associated protein	23237	ARC		FBgn0033424	CCR4-NOT transcription complex, subunit 1	234594	Cnot1		FBgn0003349	membrane protein, palmitoylated 5 (MAGUK p55 subfamily member 5) (predicted)	314259	Mpp5
FBgn0033901	protein O-fucosyltransferase 1	23509	POFUT1		FBgn0029092	GULP, engulfment adaptor PTB domain containing 1	70676	Gulp1		FBgn0031674	ankyrin repeat domain 39 (predicted)	367251	Ankrd39
FBgn0037917	TBC1 domain family, member 10B	26000	TBC1D10B		FBgn0030930	UDP-N-acetyl-alpha-D-galactosamine: polypeptide N-acetylgalactosaminyltransferase 7	108150	Galnt7		FBgn0004179	DnaJ (Hsp40) homolog, subfamily C, member 5	79130	Dnajc5
FBgn0003498	retinol binding protein 3, interstitial	5949	RBP3		FBgn0037734	zinc finger, RAN-binding domain containing 1	360216	Zranb1		FBgn0053129	similar to hypothetical protein FLJ20254	362711	RGD1311324
FBgn0033424	CCR4-NOT transcription complex, subunit 1	23019	CNOT1		FBgn0016756	ubiquitin specific peptidase 47	74996	Usp47		FBgn0000340	cappuccino homolog (mouse)	364183	Cno
FBgn0029092	GULP, engulfment adaptor PTB domain containing 1	51454	GULP1		FBgn0082598	RIKEN cDNA 2700059D21 gene	433693	2700059D21Rik		FBgn0025394	potassium channel tetramerisation domain containing 5 (predicted)	287109	Kctd5
FBgn0030930	UDP-N-acetyl-alpha-D-galactosamine:polypeptide N-acetylgalactosaminyltransferase 7 (GalNAc-T7)	51809	GALNT7		FBgn0028419	transmembrane protein 33	67878	Tmem33		FBgn0000163	par-3 (partitioning defective 3) homolog (C. elegans)	81918	Pard3
FBgn0037734	zinc finger, RAN-binding domain containing 1	54764	ZRANB1		FBgn0000536	ethanolamine kinase 1	75320	Etnk1		FBgn0024285	splicing factor, arginine/serine-rich 12	56763	Sfrs12
FBgn0016756	ubiquitin specific peptidase 47	55031	USP47		FBgn0051163	RIKEN cDNA 1200013B08 gene	74131	1200013B08Rik		FBgn0026160	retinoic acid induced 17 (predicted)	361103	Rai17
FBgn0082598	chromosome 6 open reading frame 166	55122	C6orf166		FBgn0034817	protein arginine N-methyltransferase 7	214572	Prmt7		FBgn0017397	similar to quaking homolog, KH domain RNA binding isoform HQK-6	499022	LOC499022
FBgn0028419	transmembrane protein 33	55161	TMEM33		FBgn0052672	gamma-aminobutyric acid receptor associated protein	56486	Gabarap		FBgn0033884	ring finger protein 25	301515	Rnf25
FBgn0000536	ethanolamine kinase 1	55500	ETNK1		FBgn0033886	adhesion regulating molecule 1	56436	Adrm1		FBgn0003301	adenylate cyclase 5	64532	Adcy5
FBgn0051163	chromosome X open reading frame 9	54440	CXorf9		FBgn0030400	RIKEN cDNA 6430527G18 gene	238330	6430527G18Rik		FBgn0061361	ischemia/reperfusion inducible protein	319113	Isrip
FBgn0034817	protein arginine methyltransferase 7	54496	PRMT7		FBgn0011823	presenilin enhancer 2 homolog (C. elegans)	66340	Psenen		FBgn0052112	hypothetical protein LOC499602	499602	LOC499602
FBgn0052672	GABA(A) receptor-associated protein	11337	GABARAP		FBgn0039111	protein tyrosine phosphatase, mitochondrial 1	66461	Ptpmt1		FBgn0027945	glycine cleavage system protein H (aminomethyl carrier)	171133	Gcsh
FBgn0033886	adhesion regulating molecule 1	11047	ADRM1		FBgn0032635	RIKEN cDNA 5730410I19 gene	66622	5730410I19Rik		FBgn0032005	sorting nexin 6 (predicted)	362738	Snx6
FBgn0011230	zinc finger, UBR1 type 1	23352	ZUBR1		FBgn0013334	synapse associated protein 1	67043	Syap1		FBgn0036172	similar to ovary-specific MOB-like protein (predicted)	499288	RGD1562983
FBgn0030400	chromosome 14 open reading frame 4	64207	C14orf4		FBgn0029801	N-acetylneuraminic acid phosphatase	67311	Nanp		FBgn0035938	cytoplasmic polyadenylation element binding protein 4 (predicted)	303010	Cpeb4
FBgn0011823	presenilin enhancer 2 homolog (C. elegans)	55851	PSENEN		FBgn0040384	RIKEN cDNA 2010310D06 gene	215210	2010310D06Rik		FBgn0052758	sorting nexin family member 27	260323	Snx27
FBgn0032635	chromosome 14 open reading frame 130	55148	C14orf130		FBgn0039205	HESB like domain containing 1	74316	Hbld1		FBgn0027594	similar to MEGF11 protein	691517	LOC691517
FBgn0013334	synapse associated protein 1, SAP47 homolog (Drosophila)	94056	SYAP1		FBgn0034897	sestrin 3	75747	Sesn3		FBgn0032833	cytochrome c oxidase subunit IV isoform 2	84683	Cox4i2
FBgn0029801	N-acetylneuraminic acid phosphatase	140838	NANP		FBgn0036761	mediator of RNA polymerase II transcription, subunit 19 homolog (yeast)	381379	Med19		FBgn0052264	phosphatase and actin regulator 3	362284	Phactr3
FBgn0040384	transmembrane protein induced by tumor necrosis factor alpha	83862	TMPIT		FBgn0043010	F-box protein 45	268882	Fbxo45		FBgn0019957	NADH dehydrogenase 1 alpha subcomplex 10-like protein	316632	LOC316632
FBgn0039205	HesB like domain containing 1	122961	HBLD1		FBgn0020647	phosphofurin acidic cluster sorting protein 2	217893	Pacs2		FBgn0002772	megalencephalic leukoencephalopathy with subcortical cysts 1 homolog (human) (predicted)	315215	Mlc1
FBgn0034897	sestrin 3	143686	SESN3		FBgn0020257	F-box and leucine-rich repeat protein 14	101358	Fbxl14		FBgn0034695	similar to Wasp-binding protein (predicted)	360620	RGD1561080
FBgn0036761	mediator of RNA polymerase II transcription, subunit 19 homolog (S. cerevisiae)	219541	MED19		FBgn0035082	cDNA sequence BC006662	223267	BC006662		FBgn0051635	similar to F28C1.3a	308398	LOC308398
FBgn0020647	phosphofurin acidic cluster sorting protein 2	23241	PACS2		FBgn0052703	mitogen-activated protein kinase 15	332110	Mapk15		FBgn0022085	similar to KIAA1078 protein (predicted)	289400	RGD1310950
FBgn0020257	F-box and leucine-rich repeat protein 14	144699	FBXL14		FBgn0037302	cDNA sequence BC023055	226123	BC023055		FBgn0001309	chromodomain helicase DNA binding protein 7 (predicted)	312974	Chd7
FBgn0052703	mitogen-activated protein kinase 15	225689	MAPK15		FBgn0038088	calcyphosine-like	75568	Capsl		FBgn0013984	insulin receptor	24954	Insr
FBgn0037302	chromosome 10 open reading frame 83	118812	C10orf83		FBgn0003169	activin receptor IIA	11480	Acvr2a		FBgn0036672	four and a half LIM domains 2	63839	Fhl2
FBgn0038088	calcyphosine-like	133690	CAPSL		FBgn0000611	pre B-cell leukemia transcription factor 1	18514	Pbx1		FBgn0014009	RAB2, member RAS oncogene family	65158	Rab2
FBgn0003169	activin A receptor, type IIA	92	ACVR2A		FBgn0016917	signal transducer and activator of transcription 5A	20850	Stat5a		FBgn0010453	wingless related MMTV integration site 9A (predicted)	287357	Wnt9a
FBgn0000611	pre-B-cell leukemia transcription factor 1	5087	PBX1		FBgn0010194	wingless-related MMTV integration site 5A	22418	Wnt5a		FBgn0001078	nuclear receptor subfamily 5, group A, member 2	60349	Nr5a2
FBgn0016917	signal transducer and activator of transcription 5A	6776	STAT5A		FBgn0001085	frizzled homolog 1 (Drosophila)	14362	Fzd1		FBgn0024277	triple functional domain (PTPRF interacting)	310192	Trio
FBgn0010194	wingless-type MMTV integration site family, member 5A	7474	WNT5A		FBgn0041109	a disintegrin and metallopeptidase domain 9 (meltrin gamma)	11502	Adam9		FBgn0003716	bone morphogenetic protein receptor, type 1A	81507	Bmpr1a
FBgn0001085	frizzled homolog 1 (Drosophila)	8321	FZD1		FBgn0025936	Eph receptor B1	270190	Ephb1		FBgn0004864	Janus kinase 2	24514	Jak2
FBgn0041109	ADAM metallopeptidase domain 9 (meltrin gamma)	8754	ADAM9		FBgn0037954	heterogeneous nuclear ribonucleoprotein F	98758	Hnrpf		FBgn0003651	nuclear receptor subfamily 2, group F, member 1	81808	Nr2f1
FBgn0035756	BAI1-associated protein 3	8938	BAIAP3		FBgn0003380	potassium voltage-gated channel, shaker-related subfamily, member 2	16490	Kcna2		FBgn0011745	ARP1 actin-related protein 1 homolog A (yeast) (predicted)	294010	Actr1a
FBgn0025936	EPH receptor B1	2047	EPHB1		FBgn0002968	RIKEN cDNA C130076O07 gene	319504	C130076O07Rik		FBgn0040309	peroxiredoxin 2	29338	Prdx2
FBgn0037954	heterogeneous nuclear ribonucleoprotein F	3185	HNRPF		FBgn0010435	scavenger receptor class B, member 1	20778	Scarb1		FBgn0000340	afadin	26955	Af6
FBgn0003380	potassium voltage-gated channel, shaker-related subfamily, member 2	3737	KCNA2		FBgn0000546	nuclear receptor subfamily 1, group H, member 3	22259	Nr1h3		FBgn0026188	neuro-oncological ventral antigen 1	298992	Nova1
FBgn0002968	neuronal cell adhesion molecule	4897	NRCAM		FBgn0026188	similar to neuro-oncological ventral antigen 1 isoform 2	664883			FBgn0015818	splicing factor 3b, subunit 4	295270	Sf3b4
FBgn0010435	scavenger receptor class B, member 1	949	SCARB1		FBgn0002920	sodium channel, voltage-gated, type I, alpha	20265	Scn1a		FBgn0052158	adenylate cyclase 6	25289	Adcy6
FBgn0000546	nuclear receptor subfamily 1, group H, member 3	10062	NR1H3		FBgn0037834	protein arginine N-methyltransferase 1	15469	Prmt1		FBgn0010453	wingless-related MMTV integration site 4	84426	Wnt4
FBgn0026188	neuro-oncological ventral antigen 1	4857	NOVA1		FBgn0002789	transgelin 3	56370	Tagln3		FBgn0004873	adducin 1 (alpha)	24170	Add1
FBgn0002920	sodium channel, voltage-gated, type I, alpha	6323	SCN1A		FBgn0000299	procollagen, type IV, alpha 5	12830	Col4a5		FBgn0040388	cell adhesion molecule-related/down-regulated by oncogenes	50938	Cdon
FBgn0037834	protein arginine methyltransferase 1	3276	PRMT1		FBgn0011817	nemo like kinase	18099	Nlk		FBgn0004657	integrin beta 1 (fibronectin receptor beta)	24511	Itgb1
FBgn0002789	transgelin 3	29114	TAGLN3		FBgn0010194	wingless-related MMTV integration site 3	22415	Wnt3		FBgn0014906	abhydrolase domain containing 2 (predicted)	293050	Abhd2
FBgn0000299	collagen, type IV, alpha 5 (Alport syndrome)	1287	COL4A5		FBgn0039269	lin-7 homolog C (C. elegans)	22343	Lin7c		FBgn0004838	DAZ associated protein 1	362836	Dazap1
FBgn0010194	wingless-type MMTV integration site family, member 3	7473	WNT3		FBgn0002920	desmocollin 1	13505	Dsc1		FBgn0053197	muscleblind-like 1 (Drosophila)	282635	Mbnl1
FBgn0039269	lin-7 homolog C (C. elegans)	55327	LIN7C		FBgn0032885	membrane protein, palmitoylated 6 (MAGUK p55 subfamily member 6)	56524	Mpp6		FBgn0014362	poly(rC) binding protein 3	294336	Pcbp3
FBgn0002920	desmocollin 1	1823	DSC1		FBgn0000114	CUG triplet repeat, RNA binding protein 1	13046	Cugbp1		FBgn0000568	nuclear receptor subfamily 1, group D, member 1	252917	Nr1d1
FBgn0032885	membrane protein, palmitoylated 6 (MAGUK p55 subfamily member 6)	51678	MPP6		FBgn0039260	Smg-6 homolog, nonsense mediated mRNA decay factor (C. elegans)	103677	Smg6		FBgn0037255	FIP1 like 1 (S. cerevisiae)	289582	Fip1l1
FBgn0000114	CUG triplet repeat, RNA binding protein 1	10658	CUGBP1		FBgn0038145	DnaJ (Hsp40) homolog, subfamily A, member 4	58233	Dnaja4		FBgn0034824	kinesin family member 2B	287624	Kif2b
FBgn0039260	Smg-6 homolog, nonsense mediated mRNA decay factor (C. elegans)	23293	SMG6		FBgn0028400	synaptotagmin XI	229521	Syt11		FBgn0038524	D-serine modulator-1	501103	Dsm-1
FBgn0038145	DnaJ (Hsp40) homolog, subfamily A, member 4	55466	DNAJA4		FBgn0037072	RAB37, member of RAS oncogene family	58222	Rab37		FBgn0052105	LIM homeobox transcription factor 1 alpha (predicted)	289201	Lmx1a
FBgn0028400	synaptotagmin XI	23208	SYT11		FBgn0035639	gene model 774, (NCBI)	331487	Gm774		FBgn0022201	similar to 106 kDa O-GlcNAc transferase-interacting protein (predicted)	316085	RGD1307844
FBgn0037072	RAB37, member RAS oncogene family	326624	RAB37		FBgn0037072	RAB26, member RAS oncogene family	328778	Rab26		FBgn0031030	TAO kinase 1	286993	Taok1
FBgn0035639	hypothetical protein MGC23937 similar to CG4798	139596	RP11-311P8.3		FBgn0020245	exostoses (multiple) 1	14042	Ext1		FBgn0026598	adenomatosis polyposis coli	24205	Apc
FBgn0037072	RAB26, member RAS oncogene family	25837	RAB26		FBgn0039776	procollagen-proline, 2-oxoglutarate 4-dioxygenase (proline 4-hydroxylase), alpha 1 polypeptide	18451	P4ha1		FBgn0000472	myelocytomatosis viral oncogene homolog (avian)	24577	Myc
FBgn0020245	exostoses (multiple) 1	2131	EXT1		FBgn0040284	complement component 1, q subcomponent binding protein	12261	C1qbp		FBgn0038805	transcription factor A, mitochondrial	83474	Tfam
FBgn0039776	procollagen-proline, 2-oxoglutarate 4-dioxygenase (proline 4-hydroxylase), alpha polypeptide I	5033	P4HA1		FBgn0029764	A kinase (PRKA) anchor protein 1	11640	Akap1		FBgn0027375	RecQ protein-like 5 (predicted)	287834	Recql5
FBgn0040284	complement component 1, q subcomponent binding protein	708	C1QBP		FBgn0036505	Bcl2-associated athanogene 2	213539	Bag2		FBgn0026753	ATPase, H transporting, lysosomal V1 subunit G1 (predicted)	298103	Atp6v1g1
FBgn0029764	A kinase (PRKA) anchor protein 1	8165	AKAP1		FBgn0028397	transducer of ErbB-2.1	22057	Tob1		FBgn0023083	oxidative-stress responsive 1 (predicted)	316064	Oxsr1
FBgn0036505	BCL2-associated athanogene 2	9532	BAG2		FBgn0024754	flotillin 1	14251	Flot1		FBgn0011260	sema domain, immunoglobulin domain (Ig), short basic domain, secreted, (semaphorin) 3A	29751	Sema3a
FBgn0028397	transducer of ERBB2, 1	10140	TOB1		FBgn0040284	splicing factor, arginine/serine-rich 1 (ASF/SF2)	110809	Sfrs1		FBgn0022787	similar to TBP-associated factor 172 (TAF-172) (TAF(II)170) (predicted)	368042	RGD1564130
FBgn0024754	flotillin 1	10211	FLOT1		FBgn0050122	heterogeneous nuclear ribonucleoprotein U-like 1	232989	Hnrpul1		FBgn0033010	activating transcription factor 6 (predicted)	304962	Atf6
FBgn0040284	splicing factor, arginine/serine-rich 1 (splicing factor 2, alternate splicing factor)	6426	SFRS1		FBgn0039600	PRP39 pre-mRNA processing factor 39 homolog (yeast)	328110	Prpf39		FBgn0002914	myeloblastosis oncogene-like 1 (predicted)	297783	Mybl1
FBgn0050122	heterogeneous nuclear ribonucleoprotein U-like 1	11100	HNRPUL1		FBgn0028471	zinc finger CCCH type containing 14	75553	Zc3h14		FBgn0022764	transcriptional regulator, SIN3A (yeast) (predicted)	363067	Sin3a
FBgn0036059	nudE nuclear distribution gene E homolog 1 (A. nidulans)	54820	NDE1		FBgn0038996	mitochondrial ribosomal protein L45	67036	Mrpl45		FBgn0028582	Epsin 1	117277	Epn1
FBgn0039600	PRP39 pre-mRNA processing factor 39 homolog (S. cerevisiae)	55015	PRPF39		FBgn0052542	RIKEN cDNA 2310021P13 gene	268721	2310021P13Rik		FBgn0032849	mitochondrial ribosomal protein S18B	294230	Mrps18b
FBgn0028471	zinc finger CCCH-type containing 14	79882	ZC3H14		FBgn0026262	TAF3 RNA polymerase II, TATA box binding protein (TBP)-associated factor	209361	Taf3		FBgn0011259	sema domain, transmembrane domain (TM), and cytoplasmic domain, (semaphorin) 6A (predicted)	361324	Sema6a
FBgn0038996	mitochondrial ribosomal protein L45	84311	MRPL45		FBgn0003480	X-ray repair complementing defective repair in Chinese hamster cells 3	74335	Xrcc3		FBgn0033073	similar to Hypothetical protein MGC28888	304361	LOC304361
FBgn0052542	KIAA0913	23053	KIAA0913		FBgn0029003	mab-21-like 1 (C. elegans)	17116	Mab21l1		FBgn0004838	similar to retinoid binding protein 7 (predicted)	362662	RGD1562168
FBgn0026262	TAF3 RNA polymerase II, TATA box binding protein (TBP)-associated factor, 140kDa	83860	TAF3		FBgn0000253	calmodulin 2	12314	Calm2		FBgn0037342	similar to RIKEN cDNA 3100004P22	361545	RGD1306184
FBgn0010328	zinc finger, MYM-type 4	9202	ZMYM4		FBgn0035471	glycoprotein, synaptic 2	106529	Gpsn2		FBgn0031883	RNA-binding region (RNP1, RRM) containing 2	362251	Rnpc2
FBgn0039120	nucleoporin 98kDa	4928	NUP98		FBgn0028325	pyruvate dehydrogenase E1 alpha 1	18597	Pdha1		FBgn0026375	glucocorticoid receptor DNA binding factor 1 (predicted)	306400	Grlf1
FBgn0003480	X-ray repair complementing defective repair in Chinese hamster cells 3	7517	XRCC3		FBgn0011676	nitric oxide synthase 1, neuronal	18125	Nos1		FBgn0014027	ribosomal protein S12	65139	Rps12
FBgn0029003	mab-21-like 1 (C. elegans)	4081	MAB21L1		FBgn0015288	ribosomal protein L22	19934	Rpl22		FBgn0003360	solute carrier family 25 (mitochondrial carrier; adenine nucleotide translocator), member 4	85333	Slc25a4
FBgn0000253	calmodulin 2 (phosphorylase kinase, delta)	805	CALM2		FBgn0035499	calponin 3, acidic	71994	Cnn3		FBgn0026192	par-6 partitioning defective 6 homolog gamma (C. elegans) (predicted)	307237	Pard6g
FBgn0035471	glycoprotein, synaptic 2	9524	GPSN2		FBgn0002413	casein kinase 1, epsilon	27373	Csnk1e		FBgn0030521	cathepsin B	64529	Ctsb
FBgn0028325	pyruvate dehydrogenase (lipoamide) alpha 1	5160	PDHA1		FBgn0014001	p21 (CDKN1A)-activated kinase 2	224105	Pak2		FBgn0011764	high mobility group box 2	29395	Hmgb2
FBgn0011676	nitric oxide synthase 1 (neuronal)	4842	NOS1		FBgn0000711	protein phosphatase 1, catalytic subunit, beta isoform	19046	Ppp1cb		FBgn0013303	hippocalcin-like 1	50871	Hpcal1
FBgn0015288	ribosomal protein L22	6146	RPL22		FBgn0042693	protein phosphatase 2, regulatory subunit B (B56), delta isoform	21770	Ppp2r5d		FBgn0003031	poly(A) binding protein, cytoplasmic 1	171350	Pabpc1
FBgn0035499	calponin 3, acidic	1266	CNN3		FBgn0032407	peroxisome biogenesis factor 19	19298	Pex19		FBgn0000275	protein kinase, cAMP dependent regulatory, type I, beta	25521	Prkar1b
FBgn0002413	casein kinase 1, epsilon	1454	CSNK1E		FBgn0028697	predicted gene, EG666001	666001	EG666001		FBgn0032020	Mss4 protein	304807	Mss4
FBgn0014001	p21 (CDKN1A)-activated kinase 2	5062	PAK2		FBgn0020907	sterol carrier protein 2, liver	20280	Scp2		FBgn0032020	similar to Mss4 protein (predicted)	499636	RGD1563962
FBgn0000711	protein phosphatase 1, catalytic subunit, beta isoform	5500	PPP1CB		FBgn0031250	solute carrier family 29 (nucleoside transporters), member 1	63959	Slc29a1		FBgn0032906	replication protein A2	59102	Rpa2
FBgn0042693	protein phosphatase 2, regulatory subunit B (B56), delta isoform	5528	PPP2R5D		FBgn0036043	solute carrier family 4 (anion exchanger), member 3	20536	Slc4a3		FBgn0033583	syntaxin 7	60466	Stx7
FBgn0032407	peroxisomal biogenesis factor 19	5824	PEX19		FBgn0026170	SMT3 suppressor of mif two 3 homolog 3 (yeast)	20610	Sumo3		FBgn0027619	similar to Eukaryotic translation initiation factor 3 subunit 1 (eIF-3 alpha)	691947	LOC691947
FBgn0028697	similar to ribosomal protein L15	653232	LOC653232		FBgn0002626	ribosomal protein L32	19951	Rpl32		FBgn0003217	similar to Diacylglycerol kinase iota (Diglyceride kinase iota) (DGK-iota) (DAG kinase iota)	688705	LOC688705
FBgn0020907	sterol carrier protein 2	6342	SCP2		FBgn0001122	guanine nucleotide binding protein, alpha o	14681	Gnao1		FBgn0040285	secretory carrier membrane protein 1	29521	Scamp1
FBgn0031250	solute carrier family 29 (nucleoside transporters), member 1	2030	SLC29A1		FBgn0025469	recombination activating gene 1 activating protein 1	19729	Rag1ap1		FBgn0003205	v-Ki-ras2 Kirsten rat sarcoma viral oncogene homolog	24525	Kras
FBgn0036043	solute carrier family 4, anion exchanger, member 3	6508	SLC4A3		FBgn0003423	proline dehydrogenase	19125	Prodh		FBgn0034091	DnaJ (Hsp40) homolog, subfamily B, member 6	362293	Dnajb6
FBgn0020510	abl-interactor 1	10006	ABI1		FBgn0027360	translocase of inner mitochondrial membrane 10 homolog (yeast)	30059	Timm10		FBgn0001168	hairy and enhancer of split 1 (Drosophila)	29577	Hes1
FBgn0023211	transcription elongation factor B (SIII), polypeptide 1 (15kDa, elongin C)	6921	TCEB1		FBgn0030480	translocase of inner mitochondrial membrane 9 homolog (yeast)	30056	Timm9		FBgn0019686	CHK2 checkpoint homolog (S. pombe)	114212	Chek2
FBgn0026170	SMT3 suppressor of mif two 3 homolog 3 (S. cerevisiae)	6612	SUMO3		FBgn0043070	N-myc downstream regulated gene 3	29812	Ndrg3		FBgn0004432	peptidylprolyl isomerase F (cyclophilin F)	282819	Ppif
FBgn0002626	ribosomal protein L32	6161	RPL32		FBgn0038722	nucleoporin like 1	71844	Nupl1		FBgn0028670	ATPase, H+ transporting, lysosomal V0 subunit A isoform 4 (predicted)	296981	Atp6v0a4
FBgn0010265	ribosomal protein S13	6207	RPS13		FBgn0039972	RIKEN cDNA 4921513D23 gene	223989	4921513D23Rik		FBgn0000617	TAF9 RNA polymerase II, TATA box binding protein (TBP)-associated factor	373541	Taf9
FBgn0001122	guanine nucleotide binding protein (G protein), alpha activating activity polypeptide O	2775	GNAO1		FBgn0040466	DIP2 disco-interacting protein 2 homolog C (Drosophila)	208440	Dip2c		FBgn0000181	similar to RIKEN cDNA 5730434I03 gene (predicted)	366434	RGD1311774
FBgn0025469	recombination activating gene 1 activating protein 1	55974	RAG1AP1		FBgn0033189	cytochrome b-5	109672	Cyb5		FBgn0027378	mortality factor 4 like 1	300891	Morf4l1
FBgn0003423	proline dehydrogenase (oxidase) 1	5625	PRODH		FBgn0004571	RIKEN cDNA 2210013K02 gene	73658	2210013K02Rik		FBgn0004648	recombination activating gene 1 activating protein 1 (predicted)	295245	Rag1ap1
FBgn0033337	leucine rich repeat containing 29	26231	LRRC29		FBgn0039732	coiled-coil domain containing 12	72654	Ccdc12		FBgn0004625	similar to mKIAA0934 protein (predicted)	307067	RGD1560155
FBgn0027360	translocase of inner mitochondrial membrane 10 homolog (yeast)	26519	TIMM10		FBgn0025549	expressed sequence AA407659	106840	AA407659		FBgn0034791	similar to CGI-112 protein	290224	RGD1308113
FBgn0030480	translocase of inner mitochondrial membrane 9 homolog (yeast)	26520	TIMM9		FBgn0026178	scribbled homolog (Drosophila)	105782	Scrib		FBgn0003205	RAB10, member RAS oncogene family	50993	Rab10
FBgn0043070	NDRG family member 3	57446	NDRG3		FBgn0011754	phosphorylase kinase, gamma 2 (testis)	68961	Phkg2		FBgn0026577	hepatitis B virus x associated protein (predicted)	308839	Hbxap
FBgn0038722	nucleoporin like 1	9818	NUPL1		FBgn0003079	v-raf-leukemia viral oncogene 1	110157	Raf1		FBgn0022029	similar to Uridine-cytidine kinase 1-like 1 (predicted)	499956	RGD1565465
FBgn0039972	KIAA0430	9665	KIAA0430		FBgn0014388	sex determining region of Chr Y	21674	Sry		FBgn0037239	sideroflexin 1	364678	Sfxn1
FBgn0040466	DIP2 disco-interacting protein 2 homolog C (Drosophila)	22982	DIP2C		FBgn0035423	predicted gene, EG620480	620480	EG620480		FBgn0051120	phosphatidylinositol glycan, class S	303277	Pigs
FBgn0033189	cytochrome b5 type A (microsomal)	1528	CYB5A		FBgn0038989	Mki67 (FHA domain) interacting nucleolar phosphoprotein	67949	Mki67ip		FBgn0033692	open reading frame 19	367328	ORF19
FBgn0004571	spinster	83985	SPIN1		FBgn0034117	galactosidase, alpha	11605	Gla		FBgn0002906	Bloom syndrome homolog (human) (predicted)	308755	Blm
FBgn0039732	coiled-coil domain containing 12	151903	CCDC12		FBgn0012036	aldehyde dehydrogenase 2, mitochondrial	11669	Aldh2		FBgn0000617	TAF9-like RNA polymerase II, TATA box binding protein (TBP)-associated factor, 31kDa	171152	Taf9l
FBgn0025549	hypothetical protein MGC5139	84747	MGC5139		FBgn0013743	5-hydroxytryptamine (serotonin) receptor 2B	15559	Htr2b		FBgn0000045	actin, gamma 2	25365	Actg2
FBgn0026178	scribbled homolog (Drosophila)	23513	SCRIB		FBgn0004117	tropomyosin 2, beta	22004	Tpm2		FBgn0003093	protein kinase C, epsilon	29340	Prkce
FBgn0011754	phosphorylase kinase, gamma 2 (testis)	5261	PHKG2		FBgn0001105	guanine nucleotide binding protein, beta 1	14688	Gnb1		FBgn0004237	similar to placental protein 11 related	680317	LOC680317
FBgn0003079	v-raf-1 murine leukemia viral oncogene homolog 1	5894	RAF1		FBgn0014010	RAB5C, member RAS oncogene family	19345	Rab5c		FBgn0003204	inosine 5-monophosphate dehydrogenase 2	301005	Impdh2
FBgn0014388	sex determining region Y	6736	SRY		FBgn0000667	actinin, alpha 1	109711	Actn1		FBgn0002921	ATPase, Na+/K+ transporting, alpha 3 polypeptide	24213	Atp1a3
FBgn0035423	eukaryotic translation initiation factor 1	10209	EIF1		FBgn0004624	calcium/calmodulin-dependent protein kinase II, delta	108058	Camk2d		FBgn0034135	synapsin II	29179	Syn2
FBgn0038989	MKI67 (FHA domain) interacting nucleolar phosphoprotein	84365	MKI67IP		FBgn0035600	cytochrome c-1	66445	Cyc1		FBgn0004009	galactosidase, alpha (mapped)	363494	Gla
FBgn0034117	galactosidase, alpha	2717	GLA		FBgn0010352	oxoglutarate dehydrogenase (lipoamide)	18293	Ogdh		FBgn0004103	protein phosphatase 1, catalytic subunit, gamma isoform	24669	Ppp1cc
FBgn0012036	aldehyde dehydrogenase 2 family (mitochondrial)	217	ALDH2		FBgn0004784	protein kinase C, alpha	18750	Prkca		FBgn0015513	similar to Dock1 protein (predicted)	309081	RGD1566072
FBgn0013743	5-hydroxytryptamine (serotonin) receptor 2B	3357	HTR2B		FBgn0024846	mitogen-activated protein kinase 11	19094	Mapk11		FBgn0041604	glypican 4	317322	Gpc4
FBgn0004117	tropomyosin 2 (beta)	7169	TPM2		FBgn0010252	splicing factor, arginine/serine-rich 3 (SRp20)	20383	Sfrs3		FBgn0014011	RAS-related C3 botulinum substrate 2	366957	Rac2
FBgn0001105	guanine nucleotide binding protein (G protein), beta polypeptide 1	2782	GNB1		FBgn0004888	succinate-CoA ligase, GDP-forming, alpha subunit	56451	Suclg1		FBgn0037874	tumor protein, translationally-controlled 1	116646	Tpt1
FBgn0014010	RAB5C, member RAS oncogene family	5878	RAB5C		FBgn0037925	c-src tyrosine kinase	12988	Csk		FBgn0000099	LIM homeobox protein 2 (predicted)	296706	Lhx2
FBgn0000667	actinin, alpha 1	87	ACTN1		FBgn0001308	kinesin family member 5B	16573	Kif5b		FBgn0017558	pyruvate dehydrogenase kinase, isoenzyme 3 (mapped)	296849	Pdk3
FBgn0004624	calcium/calmodulin-dependent protein kinase (CaM kinase) II delta	817	CAMK2D		FBgn0001308	kinesin family member 3B	16569	Kif3b		FBgn0004366	protein phosphatase, EF hand calcium-binding domain 2 (predicted)	305246	Ppef2
FBgn0035600	cytochrome c-1	1537	CYC1		FBgn0010316	cyclin-dependent kinase inhibitor 2B (p15, inhibits CDK4)	12579	Cdkn2b		FBgn0015657	DnaJ (Hsp40) homolog, subfamily B, member 4	295549	Dnajb4
FBgn0010352	oxoglutarate (alpha-ketoglutarate) dehydrogenase (lipoamide)	4967	OGDH		FBgn0001308	kinesin family member 5A	16572	Kif5a		FBgn0010348	ADP-ribosylation factor 1	64310	Arf1
FBgn0004784	protein kinase C, alpha	5578	PRKCA		FBgn0001128	glutamate dehydrogenase 1	14661	Glud1		FBgn0011270	phosphoglycerate mutase 2	24959	Pgam2
FBgn0024846	mitogen-activated protein kinase 11	5600	MAPK11		FBgn0000721	protein kinase, cGMP-dependent, type I	19091	Prkg1		FBgn0010303	mitogen activated protein kinase kinase 7	363855	Map2k7
FBgn0010252	splicing factor, arginine/serine-rich 3	6428	SFRS3		FBgn0026430	tubulin, gamma complex associated protein 2	74237	Tubgcp2		FBgn0034135	similar to syntrophin, gamma 1 (predicted)	500394	RGD1560290
FBgn0004888	succinate-CoA ligase, GDP-forming, alpha subunit	8802	SUCLG1		FBgn0004571	spindlin	20729	Spin		FBgn0052169	similar to RNA-binding protein Musashi2-S (predicted)	360596	RGD1560397
FBgn0037925	c-src tyrosine kinase	1445	CSK		FBgn0000229	mitogen activated protein kinase 10	26414	Mapk10		FBgn0004635	rhodopsin	24717	Rho
FBgn0001308	kinesin family member 5B	3799	KIF5B		FBgn0004087	dihydrofolate reductase	13361	Dhfr		FBgn0010078	ribosomal protein L23	29282	Rpl23
FBgn0001308	kinesin family member 3B	9371	KIF3B		FBgn0001320	early B-cell factor 2	13592	Ebf2		FBgn0027073	UDP glycosyltransferase 2 family, polypeptide B4	83808	Ugt2b4
FBgn0010316	cyclin-dependent kinase inhibitor 2B (p15, inhibits CDK4)	1030	CDKN2B		FBgn0004907	tyrosine 3-monooxygenase/tryptophan 5-monooxygenase activation protein, zeta polypeptide	22631	Ywhaz		FBgn0013591	chromodomain helicase DNA binding protein 4	117535	Chd4
FBgn0001308	kinesin family member 5A	3798	KIF5A		FBgn0024291	sirtuin 1 ((silent mating type information regulation 2, homolog) 1 (S. cerevisiae)	93759	Sirt1		FBgn0003139	protein phosphatase 6, catalytic subunit	171121	Ppp6c
FBgn0001128	glutamate dehydrogenase 1	2746	GLUD1		FBgn0028509	centaurin, gamma 2	347722	Centg2		FBgn0028683	suppressor of Ty 4 homolog 2 (S. cerevisiae) (predicted)	287608	Supt4h2
FBgn0000721	protein kinase, cGMP-dependent, type I	5592	PRKG1		FBgn0035909	talin 2	70549	Tln2		FBgn0003941	ubiquitin A-52 residue ribosomal protein fusion product 1	64156	Uba52
FBgn0026430	tubulin, gamma complex associated protein 2	10844	TUBGCP2		FBgn0039140	ras homolog gene family, member T1	59040	Rhot1		FBgn0004635	ras homolog gene family, member B	64373	Rhob
FBgn0004571	spindlin	10927	SPIN		FBgn0051145	cDNA sequence BC004044	80752	BC004044		FBgn0000045	ARP3 actin-related protein 3 homolog (yeast)	81732	Actr3
FBgn0000229	mitogen-activated protein kinase 10	5602	MAPK10		FBgn0039450	Yip1 interacting factor homolog B (S. cerevisiae)	77254	Yif1b		FBgn0001219	heat shock protein 8	24468	Hspa8
FBgn0004087	dihydrofolate reductase	1719	DHFR		FBgn0014020	rhodopsin	212541	Rho		FBgn0013276	heat shock 70kDa protein 2	60460	Hspa2
FBgn0001320	early B-cell factor 2	64641	EBF2		FBgn0000556	eukaryotic translation elongation factor 1 alpha 1	13627	Eef1a1		FBgn0010348	ADP-ribosylation factor 2	79119	Arf2
FBgn0004907	tyrosine 3-monooxygenase/tryptophan 5-monooxygenase activation protein, zeta polypeptide	7534	YWHAZ		FBgn0004145	ATPase, H+ transporting, lysosomal V0 subunit C	11984	Atp6v0c		FBgn0014011	ras-related C3 botulinum toxin substrate 1	363875	Rac1
FBgn0024291	sirtuin (silent mating type information regulation 2 homolog) 1 (S. cerevisiae)	23411	SIRT1		FBgn0011296	crystallin, alpha B	12955	Cryab		FBgn0004687	similar to myosin, light polypeptide 6, alkali, smooth muscle and non-muscle	685867	LOC685867
FBgn0028509	centaurin, gamma 2	116987	CENTG2		FBgn0038192	speckle-type POZ protein	20747	Spop		FBgn0013276	heat shock 70kD protein 1B (mapped)	294254	Hspa1b
FBgn0035909	talin 2	83660	TLN2		FBgn0014020	ras homolog gene family, member B	11852	Rhob		FBgn0033159	Down syndrome cell adhesion molecule	171119	Dscam
FBgn0039140	ras homolog gene family, member T1	55288	RHOT1		FBgn0015622	calmegin	12745	Clgn		FBgn0000045	actin, gamma, cytoplasmic 1	287876	Actg1
FBgn0051145	family with sequence similarity 20, member C	56975	FAM20C		FBgn0003392	dynamin 1	13429	Dnm1		FBgn0031267	inositol polyphosphate multikinase	171458	Ipmk
FBgn0039450	Yip1 interacting factor homolog B (S. cerevisiae)	90522	YIF1B		FBgn0029688	golgi autoantigen, golgin subfamily b, macrogolgin 1	224139	Golgb1		FBgn0025741	plexin A4 (predicted)	312213	Plxna4
FBgn0014020	rhodopsin (opsin 2, rod pigment) (retinitis pigmentosa 4, autosomal dominant)	6010	RHO		FBgn0000409	cytochrome c, somatic	13063	Cycs		FBgn0033159	Down syndrome cell adhesion molecule-like 1 (predicted)	315615	Dscaml1
FBgn0000556	eukaryotic translation elongation factor 1 alpha 1	1915	EEF1A1		FBgn0010097	tubulin, gamma 2	103768	Tubg2		FBgn0002531	lymphocyte cytosolic protein 1	306071	Lcp1
FBgn0004145	ATPase, H+ transporting, lysosomal 16kDa, V0 subunit c	527	ATP6V0C		FBgn0031145	predicted gene, EG668830	668830	EG668830		FBgn0047135	similar to Chromosome 13 open reading frame 21 (predicted)	498546	RGD1566076
FBgn0011296	crystallin, alpha B	1410	CRYAB		FBgn0024242	dynein heavy chain domain 3	327954	Dnhd3		FBgn0015218	eukaryotic translation initiation factor 4E	117045	Eif4e
FBgn0038192	speckle-type POZ protein	8405	SPOP		FBgn0029970	NIMA (never in mitosis gene a)-related expressed kinase 2	18005	Nek2		FBgn0010602	ubc2e ubiquitin conjugating enzyme	641452	Ubc2e
FBgn0014020	ras homolog gene family, member B	388	RHOB		FBgn0004587	splicing factor, arginine/serine-rich 6	67996	Sfrs6		FBgn0010612	similar to CG6105-PA	300677	MGC72942
FBgn0015622	calmegin	1047	CLGN		FBgn0028388	CAP, adenylate cyclase-associated protein 1 (yeast)	12331	Cap1		FBgn0002772	similar to myosin light chain 1 slow a	685883	LOC685883
FBgn0003392	dynamin 1	1759	DNM1		FBgn0039561	solute carrier family 25, member 37	67712	Slc25a37		FBgn0014026	ribosomal protein L7a (predicted)	296596	Rpl7a
FBgn0029688	golgi autoantigen, golgin subfamily b, macrogolgin (with transmembrane signal), 1	2804	GOLGB1		FBgn0033739	dystrobrevin, beta	13528	Dtnb		FBgn0000045	actin, alpha 1, skeletal muscle	29437	Acta1
FBgn0000409	cytochrome c, somatic	54205	CYCS		FBgn0003498	heterogeneous nuclear ribonucleoprotein D-like	50926	Hnrpdl		FBgn0010078	similar to 60S ribosomal protein L17 (L23) (Amino acid starvation-induced protein) (ASI)	691392	LOC691392
FBgn0010097	tubulin, gamma 2	27175	TUBG2		FBgn0027841	cleavage stimulation factor, 3` pre-RNA subunit 2, tau	83410	Cstf2t		FBgn0010516	electron transferring flavoprotein, alpha polypeptide	300726	Etfa
FBgn0001149	glutathione S-transferase A1	2938	GSTA1		FBgn0001128	predicted gene, EG622339	622339	EG622339		FBgn0003074	glucose phosphate isomerase	292804	Gpi
FBgn0024242	dynein heavy chain domain 3	146754	DNHD3		FBgn0016120	ATP synthase, H+ transporting, mitochondrial F0 complex, subunit d	71679	Atp5h		FBgn0035348	nucleoside phosphorylase (mapped)	290029	Np
FBgn0029970	NIMA (never in mitosis gene a)-related kinase 2	4751	NEK2		FBgn0035601	ubiquitin-conjugating enzyme E2 variant 1	66589	Ube2v1		FBgn0003141	6-pyruvoyl-tetrahydropterin synthase	29498	Pts
FBgn0004587	splicing factor, arginine/serine-rich 6	6431	SFRS6		FBgn0001091	predicted gene, EG432919	432919	EG432919		FBgn0005626	tyrosine hydroxylase	25085	Th
FBgn0028388	CAP, adenylate cyclase-associated protein 1 (yeast)	10487	CAP1		FBgn0001091	predicted gene, EG667048	667048	EG667048		FBgn0051092	very low density lipoprotein receptor	25696	Vldlr
FBgn0039561	solute carrier family 25, member 37	51312	SLC25A37		FBgn0001091	predicted gene, EG545984	545984	EG545984		FBgn0034997	sphingomyelin phosphodiesterase 1, acid lysosomal	308909	Smpd1
FBgn0033739	dystrobrevin, beta	1838	DTNB		FBgn0001197	H2A histone family, member V	77605	H2afv		FBgn0037749	biliverdin reductase B (flavin reductase (NADPH)) (predicted)	292737	Blvrb
FBgn0003498	heterogeneous nuclear ribonucleoprotein D-like	9987	HNRPDL		FBgn0000095	scleraxis	20289	Scx		FBgn0000500	cholecystokinin	25298	Cck
FBgn0003721	tropomyosin 3	7170	TPM3		FBgn0039120	nucleoporin 98	269966	Nup98		FBgn0004624	deoxycytidine kinase	79127	Dck
FBgn0027841	cleavage stimulation factor, 3` pre-RNA, subunit 2, 64kDa, tau variant	23283	CSTF2T		FBgn0030343	ATPase, Cu++ transporting, alpha polypeptide	11977	Atp7a		FBgn0000422	dopa decarboxylase	24311	Ddc
FBgn0001128	glyceraldehyde-3-phosphate dehydrogenase	2597	GAPDH		FBgn0004648	ceruloplasmin	12870	Cp		FBgn0004516	glutamic acid decarboxylase 1	24379	Gad1
FBgn0016120	ATP synthase, H+ transporting, mitochondrial F0 complex, subunit d	10476	ATP5H		FBgn0053138	glucan (1,4-alpha-), branching enzyme 1	74185	Gbe1		FBgn0010252	ribonucleotide reductase M1 (mapped)	365320	Rrm1
FBgn0035601	ubiquitin-conjugating enzyme E2 variant 1	7335	UBE2V1		FBgn0003162	GTP cyclohydrolase 1	14528	Gch1		FBgn0032686	phosphodiesterase 5A, cGMP-specific	171115	Pde5a
FBgn0013733	microtubule-actin crosslinking factor 1	23499	MACF1		FBgn0024963	glycine receptor, alpha 3 subunit	110304	Glra3		FBgn0010100	aconitase 2, mitochondrial	79250	Aco2
FBgn0037752	ribosomal protein S29	6235	RPS29		FBgn0014417	alpha-N-acetylglucosaminidase (Sanfilippo disease IIIB)	27419	Naglu		FBgn0011598	checkpoint kinase 1 homolog (S. pombe)	140583	Chek1
FBgn0001197	H2A histone family, member V	94239	H2AFV		FBgn0015269	neurofibromatosis 1	18015	Nf1		FBgn0000308	LIM domain binding 2 (predicted)	289664	Ldb2
FBgn0000095	similar to Basic helix-loop-helix transcription factor scleraxis	642658	LOC642658		FBgn0033159	neuraminidase 1	18010	Neu1		FBgn0032202	cAMP responsive element binding protein-like 2	362453	Crebl2
FBgn0020309	zinc finger protein 84	7637	ZNF84		FBgn0003462	superoxide dismutase 1, soluble	20655	Sod1		FBgn0020496	C-terminal binding protein 1	29382	Ctbp1
FBgn0017453	KIAA1086	23217	KIAA1086		FBgn0003462	predicted gene, EG667310	667310	EG667310		FBgn0020493	defender against cell death 1	192275	Dad1
FBgn0022959	Y box binding protein 1	4904	YBX1		FBgn0004914	hepatic nuclear factor 4, alpha	15378	Hnf4a		FBgn0014141	filamin, alpha (predicted)	293860	Flna
FBgn0030343	ATPase, Cu++ transporting, alpha polypeptide (Menkes syndrome)	538	ATP7A		FBgn0001991	calcium channel, voltage-dependent, L type, alpha 1D subunit	12289	Cacna1d		FBgn0011741	apurinic/apyrimidinic endonuclease 1	79116	Apex1
FBgn0004648	ceruloplasmin (ferroxidase)	1356	CP		FBgn0000479	phosphodiesterase 4D, cAMP specific	238871	Pde4d		FBgn0014020	ras homolog gene family, member A	117273	Rhoa
FBgn0053138	glucan (1,4-alpha-), branching enzyme 1 (glycogen branching enzyme, Andersen disease, glycogen storage disease type IV)	2632	GBE1		FBgn0004855	polymerase (RNA) II (DNA directed) polypeptide A	20020	Polr2a		FBgn0000008	agouti	24152	A
FBgn0003162	GTP cyclohydrolase 1 (dopa-responsive dystonia)	2643	GCH1		FBgn0024734	prolactin	19109	Prl		FBgn0005671	ATPase, H transporting, lysosomal V1 subunit B2	117596	Atp6v1b2
FBgn0024963	glycine receptor, alpha 3	8001	GLRA3		FBgn0035422	ribosomal protein L28	19943	Rpl28		FBgn0000258	casein kinase II, alpha 1 polypeptide	116549	Csnk2a1
FBgn0014417	N-acetylglucosaminidase, alpha- (Sanfilippo disease IIIB)	4669	NAGLU		FBgn0031035	ribosomal protein S10	67097	Rps10		FBgn0002413	dihydrolipoamide branched chain transacylase E2	29611	Dbt
FBgn0015269	neurofibromin 1 (neurofibromatosis, von Recklinghausen disease, Watson disease)	4763	NF1		FBgn0012058	cell division cycle 27 homolog (S. cerevisiae)	217232	Cdc27		FBgn0011766	E2F transcription factor 5	116651	E2f5
FBgn0033159	sialidase 1 (lysosomal sialidase)	4758	NEU1		FBgn0004648	carboxypeptidase D	12874	Cpd		FBgn0001942	eukaryotic translation initiation factor 4A2	303831	Eif4a2
FBgn0003462	superoxide dismutase 1, soluble (amyotrophic lateral sclerosis 1 (adult))	6647	SOD1		FBgn0003435	heterogeneous nuclear ribonucleoprotein L	15388	Hnrpl		FBgn0001090	growth associated protein 43	29423	Gap43
FBgn0004914	hepatocyte nuclear factor 4, alpha	3172	HNF4A		FBgn0001226	heat shock protein 1	15507	Hspb1		FBgn0001124	glutamate oxaloacetate transaminase 1	24401	Got1
FBgn0001991	calcium channel, voltage-dependent, L type, alpha 1D subunit	776	CACNA1D		FBgn0010247	poly (ADP-ribose) polymerase family, member 1	11545	Parp1		FBgn0001124	glutamate oxaloacetate transaminase 2, mitochondrial	25721	Got2
FBgn0000479	phosphodiesterase 4D, cAMP-specific (phosphodiesterase E3 dunce homolog, Drosophila)	5144	PDE4D		FBgn0004635	ras homolog gene family, member A	11848	Rhoa		FBgn0004638	growth factor receptor bound protein 2	81504	Grb2
FBgn0004855	polymerase (RNA) II (DNA directed) polypeptide A, 220kDa	5430	POLR2A		FBgn0010217	ATP synthase, H+ transporting mitochondrial F1 complex, beta subunit	11947	Atp5b		FBgn0011598	gastrin releasing peptide	171101	Grp
FBgn0024734	prolactin	5617	PRL		FBgn0010217	ATP synthase, H+ transporting, mitochondrial F0 complex, subunit b, isoform 1	11950	Atp5f1		FBgn0030471	inositol 1,4,5-trisphosphate 3-kinase B	54260	Itpkb
FBgn0039359	ribosomal protein L27	6155	RPL27		FBgn0039830	ATP synthase, H+ transporting, mitochondrial F0 complex, subunit c (subunit 9), isoform 3	228033	Atp5g3		FBgn0011823	karyopherin (importin) alpha 2	85245	Kpna2
FBgn0035422	ribosomal protein L28	6158	RPL28		FBgn0020611	\ATPase, H+ transporting, lysosomal V1 subunit C1	66335	Atp6v1c1		FBgn0002527	laminin, beta 1 (predicted)	298941	Lamb1
FBgn0031035	ribosomal protein S10	6204	RPS10		FBgn0015324	VATPase, H+ transporting, lysosomal V1 subunit E1	11973	Atp6v1e1		FBgn0002736	mago-nashi homolog, proliferation-associated (Drosophila) (predicted)	298385	Magoh
FBgn0012058	cell division cycle 27	996	CDC27		FBgn0028737	eukaryotic translation elongation factor 1 beta 2	55949	Eef1b2		FBgn0024956	menage a trois 1	266713	Mnat1
FBgn0004648	carboxypeptidase D	1362	CPD		FBgn0034967	eukaryotic translation initiation factor 5A	276770	Eif5a		FBgn0014001	p21 (CDKN1A)-activated kinase 1	29431	Pak1
FBgn0003435	heterogeneous nuclear ribonucleoprotein L	3191	HNRPL		FBgn0011661	EGF-like module containing, mucin-like, hormone receptor-like sequence 1	13733	Emr1		FBgn0005655	proliferating cell nuclear antigen	25737	Pcna
FBgn0001226	heat shock 27kDa protein 1	3315	HSPB1		FBgn0051999	fibulin 2	14115	Fbln2		FBgn0003423	phospholipase C, gamma 1	25738	Plcg1
FBgn0010247	poly (ADP-ribose) polymerase family, member 1	142	PARP1		FBgn0028734	fragile X mental retardation syndrome 1 homolog	14265	Fmr1		FBgn0026380	proteasome (prosome, macropain) subunit, beta type 3	29676	Psmb3
FBgn0004635	ras homolog gene family, member A	387	RHOA		FBgn0004435	guanine nucleotide binding protein, alpha q polypeptide	14682	Gnaq		FBgn0028692	proteasome (prosome, macropain) 26S subunit, non-ATPase, 1	83806	Psmd1
FBgn0010217	ATP synthase, H+ transporting, mitochondrial F1 complex, beta polypeptide	506	ATP5B		FBgn0017578	Max protein	17187	Max		FBgn0010252	retinol binding protein 1, cellular	25056	Rbp1
FBgn0010217	ATP synthase, H+ transporting, mitochondrial F0 complex, subunit B1	515	ATP5F1		FBgn0011661	moesin	17698	Msn		FBgn0028692	ribophorin II	64701	Rpn2
FBgn0039830	ATP synthase, H+ transporting, mitochondrial F0 complex, subunit C3 (subunit 9)	518	ATP5G3		FBgn0022942	expressed sequence AU014645	433702	AU014645		FBgn0016756	Sjogren syndrome antigen B	81783	Ssb
FBgn0020611	ATPase, H+ transporting, lysosomal 42kDa, V1 subunit C1	528	ATP6V1C1		FBgn0004595	prospero-related homeobox 1	19130	Prox1		FBgn0003870	Ttk protein kinase (predicted)	315852	Ttk
FBgn0015324	ATPase, H+ transporting, lysosomal 31kDa, V1 subunit E1	529	ATP6V1E1		FBgn0023174	proteasome (prosome, macropain) subunit, beta type 7	19177	Psmb7		FBgn0026533	DEK oncogene (DNA binding)	306817	Dek
FBgn0028737	eukaryotic translation elongation factor 1 beta 2	1933	EEF1B2		FBgn0028687	proteasome (prosome, macropain) 26S subunit, ATPase 2	19181	Psmc2		FBgn0030724	4-nitrophenylphosphatase domain and non-neuronal SNAP25-like protein homolog 1 (C. elegans)	360971	Nipsnap1
FBgn0034967	eukaryotic translation initiation factor 5A	1984	EIF5A		FBgn0000382	protein tyrosine phosphatase, non-receptor type 11	19247	Ptpn11		FBgn0013759	calcium/calmodulin-dependent serine protein kinase (MAGUK family)	29647	Cask
FBgn0011661	egf-like module containing, mucin-like, hormone receptor-like 1	2015	EMR1		FBgn0024285	similar to signal recognition particle 54	665155			FBgn0003463	chordin	117275	Chrd
FBgn0051999	fibulin 2	2199	FBLN2		FBgn0024285	signal recognition particle 54	24067	Srp54		FBgn0000258	UDP-Gal:betaGlcNAc beta 1,4- galactosyltransferase, polypeptide 2 (predicted)	313536	B4galt2
FBgn0028734	fragile X mental retardation 1	2332	FMR1		FBgn0011638	Sjogren syndrome antigen B	20823	Ssb		FBgn0022382	protein kinase, cAMP-dependent, regulatory, type 2, alpha	29699	Prkar2a
FBgn0004435	guanine nucleotide binding protein (G protein), q polypeptide	2776	GNAQ		FBgn0015567	transcription factor AP-2, alpha	21418	Tcfap2a		FBgn0037834	ADP-ribosyltransferase 1 (predicted)	308873	Art1
FBgn0017578	MYC associated factor X	4149	MAX		FBgn0011217	ubiquitin-conjugating enzyme E2D 3 (UBC4/5 homolog, yeast)	66105	Ube2d3		FBgn0003079	v-raf murine sarcoma viral oncogene homolog B1	114486	Braf
FBgn0011661	moesin	4478	MSN		FBgn0011217	ubiquitin-conjugating enzyme E2H	22214	Ube2h		FBgn0010316	death-associated protein	64322	Dap
FBgn0022942	nuclear cap binding protein subunit 1, 80kDa	4686	NCBP1		FBgn0030964	vascular endothelial growth factor A	22339	Vegfa		FBgn0013347	general transcription factor IIa 2	83828	Gtf2a2
FBgn0004595	prospero-related homeobox 1	5629	PROX1		FBgn0024734	predicted gene, EG667723	667723	EG667723		FBgn0037434	similar to small nuclear ribonucleoprotein D2	680309	LOC680309
FBgn0023174	proteasome (prosome, macropain) subunit, beta type, 7	5695	PSMB7		FBgn0024734	protein tyrosine phosphatase 4a1	19243	Ptp4a1		FBgn0030748	Tnf receptor-associated factor 6 (predicted)	311245	Traf6
FBgn0028687	proteasome (prosome, macropain) 26S subunit, ATPase, 2	5701	PSMC2		FBgn0000497	dachsous 1 (Drosophila)	233651	Dchs1		FBgn0021872	X-box binding protein 1	289754	Xbp1
FBgn0000382	protein tyrosine phosphatase, non-receptor type 11 (Noonan syndrome 1)	5781	PTPN11		FBgn0002973	numb gene homolog (Drosophila)	18222	Numb		FBgn0000504	hairless homolog (mouse)	60563	hr
FBgn0024285	signal recognition particle 54kDa	6729	SRP54		FBgn0011760	dynein light chain LC8-type 2	68097	Dynll2		FBgn0025549	UNC-119 homolog (C. elegans)	29402	Unc119
FBgn0011638	Sjogren syndrome antigen B (autoantigen La)	6741	SSB		FBgn0015834	eukaryotic translation initiation factor 3, subunit 2 (beta)	54709	Eif3s2		FBgn0011766	E2F transcription factor 1	399489	E2f1
FBgn0015567	transcription factor AP-2 alpha (activating enhancer binding protein 2 alpha)	7020	TFAP2A		FBgn0028552	N-ethylmaleimide sensitive fusion protein attachment protein gamma	108123	Napg		FBgn0001297	FBJ murine osteosarcoma viral oncogene homolog	314322	Fos
FBgn0011217	ubiquitin-conjugating enzyme E2D 3 (UBC4/5 homolog, yeast)	7323	UBE2D3		FBgn0029676	suppression of tumorigenicity 13	70356	St13		FBgn0034051	myeloid leukemia factor 2 (predicted)	312709	Mlf2
FBgn0011217	ubiquitin-conjugating enzyme E2H (UBC8 homolog, yeast)	7328	UBE2H		FBgn0052626	adenosine monophosphate deaminase 2 (isoform L)	109674	Ampd2		FBgn0028388	chondroitin sulfate proteoglycan 6	29486	Cspg6
FBgn0030964	vascular endothelial growth factor	7422	VEGF		FBgn0011211	ATP synthase, H+ transporting, mitochondrial F1 complex, alpha subunit, isoform 1	11946	Atp5a1		FBgn0035909	lectin, mannose-binding, 1	116666	Lman1
FBgn0024734	protein tyrosine phosphatase type IVA, member 1	7803	PTP4A1		FBgn0043012	adaptor-related protein complex 2, sigma 1 subunit	232910	Ap2s1		FBgn0020493	MAD homolog 6 (Drosophila) (predicted)	367100	Smad6
FBgn0000497	dachsous 1 (Drosophila)	8642	DCHS1		FBgn0011770	gastric inhibitory polypeptide	14607	Gip		FBgn0003444	smoothened homolog (Drosophila)	25273	Smo
FBgn0002973	numb homolog (Drosophila)	8650	NUMB		FBgn0003638	splicing factor, arginine/serine-rich 8	231769	Sfrs8		FBgn0039889	ADP-ribosylation factor-like 4A	29308	Arl4a
FBgn0011760	dynein, light chain, LC8-type 2	140735	DYNLL2		FBgn0015795	RAB7, member RAS oncogene family	19349	Rab7		FBgn0082297	heat-responsive protein 12	65151	Hrsp12
FBgn0015834	eukaryotic translation initiation factor 3, subunit 2 beta, 36kDa	8668	EIF3S2		FBgn0005632	ubiquitin specific peptidase 9, X chromosome	22284	Usp9x		FBgn0011656	myocyte enhancer factor 2D	81518	Mef2d
FBgn0028552	N-ethylmaleimide-sensitive factor attachment protein, gamma	8774	NAPG		FBgn0028665	ATPase, H+ transporting, lysosomal V0 subunit D1	11972	Atp6v0d1		FBgn0036299	antigen p97 (melanoma associated) identified by monoclonal antibodies 133.2 and 96.5 (predicted)	288038	Mfi2
FBgn0029676	suppression of tumorigenicity 13 (colon carcinoma) (Hsp70 interacting protein)	6767	ST13		FBgn0036974	eukaryotic translation termination factor 1	225363	Etf1		FBgn0021906	ubiquinol-cytochrome c reductase, Rieske iron-sulfur polypeptide 1	291103	Uqcrfs1
FBgn0052626	adenosine monophosphate deaminase 2 (isoform L)	271	AMPD2		FBgn0034913	synaptosomal-associated protein	67474	Snap29		FBgn0026189	prominin 1	60357	Prom1
FBgn0011211	ATP synthase, H+ transporting, mitochondrial F1 complex, alpha subunit 1, cardiac muscle	498	ATP5A1		FBgn0028734	fragile X mental retardation gene 1, autosomal homolog	14359	Fxr1h		FBgn0010316	calcium and integrin binding 1 (calmyrin)	81823	Cib1
FBgn0043012	adaptor-related protein complex 2, sigma 1 subunit	1175	AP2S1		FBgn0032870	sperm associated antigen 7	216873	Spag7		FBgn0014037	elongation factor RNA polymerase II (predicted)	306347	Ell
FBgn0011770	gastric inhibitory polypeptide	2695	GIP		FBgn0003068	circadian locomoter output cycles kaput	12753	Clock		FBgn0010258	retinol binding protein 4, plasma	25703	Rbp4
FBgn0003638	splicing factor, arginine/serine-rich 8 (suppressor-of-white-apricot homolog, Drosophila)	6433	SFRS8		FBgn0004227	splicing factor proline/glutamine rich (polypyrimidine tract binding protein associated)	71514	Sfpq		FBgn0034975	MYST histone acetyltransferase (monocytic leukemia) 3	306571	Myst3
FBgn0015795	RAB7, member RAS oncogene family	7879	RAB7		FBgn0040395	fasciculation and elongation protein zeta 2 (zygin II)	225020	Fez2		FBgn0040466	WD repeat domain 3 (predicted)	310720	Wdr3
FBgn0005632	ubiquitin specific peptidase 9, X-linked	8239	USP9X		FBgn0037218	cyclin G associated kinase	231580	Gak		FBgn0035872	cleavage and polyadenylation specific factor 6, 68kDa (predicted)	299811	Cpsf6
FBgn0028665	ATPase, H+ transporting, lysosomal 38kDa, V0 subunit d1	9114	ATP6V0D1		FBgn0015321	huntingtin interacting protein 2	53323	Hip2		FBgn0004210	dual specificity phosphatase 10 (predicted)	63995	Dusp10
FBgn0036974	eukaryotic translation termination factor 1	2107	ETF1		FBgn0004009	wingless-related MMTV integration site 1	22408	Wnt1		FBgn0001128	glycerol-3-phosphate dehydrogenase 1 (soluble)	60666	Gpd1
FBgn0034913	synaptosomal-associated protein, 29kDa	9342	SNAP29		FBgn0003435	smoothened homolog (Drosophila)	319757	Smo		FBgn0011823	hypothetical protein LOC499339	499339	LOC499339
FBgn0028734	fragile X mental retardation, autosomal homolog 1	8087	FXR1		FBgn0004242	synaptotagmin I	20979	Syt1		FBgn0011823	similar to DNA segment, Chr 19, Brigham & Womens Genetics 1357 expressed (predicted)	294066	RGD1308750
FBgn0032870	sperm associated antigen 7	9552	SPAG7		FBgn0011745	DiGeorge syndrome critical region gene 6	13353	Dgcr6		FBgn0021750	seryl-tRNA synthetase 2 (predicted)	292759	Sars2
FBgn0003068	clock homolog (mouse)	9575	CLOCK		FBgn0000045	ARP2 actin-related protein 2 homolog (yeast)	66713	Actr2		FBgn0011656	G elongation factor, mitochondrial 2	294672	Gfm2
FBgn0004227	splicing factor proline/glutamine-rich (polypyrimidine tract binding protein associated)	6421	SFPQ		FBgn0027052	STIP1 homology and U-Box containing protein 1	56424	Stub1		FBgn0011741	ARP6 actin-related protein 6 homolog (yeast) (predicted)	314718	Actr6
FBgn0040395	fasciculation and elongation protein zeta 2 (zygin II)	9637	FEZ2		FBgn0026598	adenomatosis polyposis coli 2	23805	Apc2		FBgn0039183	similar to mitotic control protein dis3 homolog (predicted)	306103	RGD1304646
FBgn0037218	cyclin G associated kinase	2580	GAK		FBgn0024734	minichromosome maintenance deficient 7 (S. cerevisiae)	17220	Mcm7		FBgn0037328	ribosomal protein L35a	57809	Rpl35a
FBgn0015321	huntingtin interacting protein 2	3093	HIP2		FBgn0027095	arginine-rich, mutated in early stage tumors	74840	Armet		FBgn0035901	pseudouridylate synthase 7 homolog (S. cerevisiae) (predicted)	296751	Pus7
FBgn0004009	wingless-type MMTV integration site family, member 1	7471	WNT1		FBgn0033710	spondin 1, (f-spondin) extracellular matrix protein	233744	Spon1		FBgn0020440	PTK2 protein tyrosine kinase 2	25614	Ptk2
FBgn0003435	smoothened homolog (Drosophila)	6608	SMO		FBgn0015778	neurotensin	67405	Nts		FBgn0010252	SH3-domain binding protein 1	300067	Rbp1
FBgn0004242	synaptotagmin I	6857	SYT1		FBgn0035630	proliferation-associated 2G4	18813	Pa2g4		FBgn0028400	synaptotagmin IV	64440	Syt4
FBgn0011745	DiGeorge syndrome critical region gene 6-like	85359	DGCR6L		FBgn0027903	polymerase (DNA directed), delta 2, regulatory subunit	18972	Pold2		FBgn0011241	fused toes	291906	Fts
FBgn0000045	ARP2 actin-related protein 2 homolog (yeast)	10097	ACTR2		FBgn0004855	polymerase (RNA) II (DNA directed) polypeptide I	69920	Polr2i		FBgn0019664	lymphoid enhancer binding factor 1	161452	Lef1
FBgn0027052	STIP1 homology and U-box containing protein 1	10273	STUB1		FBgn0001612	tubulin, gamma complex associated protein 3	259279	Tubgcp3		FBgn0030748	Tnf receptor-associated factor 3 (predicted)	362788	Traf3
FBgn0026598	adenomatosis polyposis coli 2	10297	APC2		FBgn0026080	HIV-1 tat interactive protein, homolog (human)	81601	Htatip		FBgn0014037	elongation factor RNA polymerase II 2	309918	Ell2
FBgn0024734	MCM7 minichromosome maintenance deficient 7 (S. cerevisiae)	4176	MCM7		FBgn0026252	importin 7	233726	Ipo7		FBgn0046247	cysteine-rich hydrophobic domain 2 (predicted)	83835	Chic2
FBgn0027095	arginine-rich, mutated in early stage tumors	7873	ARMET		FBgn0040308	peroxiredoxin 4	53381	Prdx4		FBgn0001308	similar to antigenic determinant of rec-A protein	689197	LOC689197
FBgn0033710	spondin 1, extracellular matrix protein	10418	SPON1		FBgn0034851	5, 10-methenyltetrahydrofolate synthetase	107885	Mthfs		FBgn0037848	similar to Hypothetical protein MGC30714 (predicted)	500065	RGD1560915
FBgn0015778	neurotensin	4922	NTS		FBgn0034650	Dr1 associated protein 1 (negative cofactor 2 alpha)	66556	Drap1		FBgn0050011	upstream binding protein 1 (predicted)	301038	Ubp1
FBgn0035630	proliferation-associated 2G4, 38kDa	5036	PA2G4		FBgn0024432	dynein light chain Tctex-type 1	21648	Dynlt1		FBgn0027654	J domain protein 1	619393	LOC619393
FBgn0027903	polymerase (DNA directed), delta 2, regulatory subunit 50kDa	5425	POLD2		FBgn0030235	insulin-like growth factor 2 mRNA binding protein 1	140486	Igf2bp1		FBgn0028577	siah binding protein 1; FBP interacting repressor; pyrimidine tract binding splicing factor; Ro ribonucleoprotein-binding protein 1	84401	Siahbp1
FBgn0004855	polymerase (RNA) II (DNA directed) polypeptide I, 14.5kDa	5438	POLR2I		FBgn0035978	UDP-glucose pyrophosphorylase 2	216558	Ugp2		FBgn0016977	similar to Msx2-interacting protein (SPEN homolog) (SMART/HDAC1-associated repressor protein)	365981	LOC365981
FBgn0001612	tubulin, gamma complex associated protein 3	10426	TUBGCP3		FBgn0004625	WD repeat domain 3	269470	Wdr3		FBgn0000008	activity regulated cytoskeletal-associated protein	54323	Arc
FBgn0026080	HIV-1 Tat interacting protein, 60kDa	10524	HTATIP		FBgn0004864	stress-induced phosphoprotein 1	20867	Stip1		FBgn0033901	protein O-fucosyltransferase 1	311551	Pofut1
FBgn0026252	importin 7	10527	IPO7		FBgn0015567	adaptor protein complex AP-2, alpha 2 subunit	11772	Ap2a2		FBgn0037917	TBC1 domain family, member 10b (predicted)	365372	Tbc1d10b
FBgn0040308	peroxiredoxin 4	10549	PRDX4		FBgn0033883	mitochondrial trans-2-enoyl-CoA reductase	26922	Mecr		FBgn0003498	retinol binding protein 3, interstitial	24711	Rbp3
FBgn0034851	5,10-methenyltetrahydrofolate synthetase (5-formyltetrahydrofolate cyclo-ligase)	10588	MTHFS		FBgn0003042	pyruvate carboxylase	18563	Pcx		FBgn0033424	similar to KIAA1007 protein; adrenal gland protein AD-005	291841	RGD1308009
FBgn0034650	DR1-associated protein 1 (negative cofactor 2 alpha)	10589	DRAP1		FBgn0033073	bridging integrator 3	57784	Bin3		FBgn0029092	GULP, engulfment adaptor PTB domain containing 1	314543	Gulp1
FBgn0024432	dynein, light chain, Tctex-type 1	6993	DYNLT1		FBgn0010602	predicted gene, EG546265	546265	EG546265		FBgn0030930	UDP-N-acetyl-alpha-D-galactosamine:polypeptide N-acetylgalactosaminyltransferase 7	29750	Galnt7
FBgn0030235	insulin-like growth factor 2 mRNA binding protein 1	10642	IGF2BP1		FBgn0061362	polymerase (RNA) III (DNA directed) polypeptide K	67005	Polr3k		FBgn0016756	ubiquitin specific protease 47 (predicted)	308896	Usp47
FBgn0035978	UDP-glucose pyrophosphorylase 2	7360	UGP2		FBgn0010715	Unc-51 like kinase 2 (C. elegans)	29869	Ulk2		FBgn0082598	similar to hypothetical protein FLJ10342 (predicted)	297968	RGD1307791
FBgn0004625	WD repeat domain 3	10885	WDR3		FBgn0030035	phosphatidylinositol glycan anchor biosynthesis, class T	78928	Pigt		FBgn0028419	transmembrane protein 33	59303	Tmem33
FBgn0004864	stress-induced-phosphoprotein 1 (Hsp70/Hsp90-organizing protein)	10963	STIP1		FBgn0031631	DEAH (Asp-Glu-Ala-His) box polypeptide 35	71715	Dhx35		FBgn0000536	ethanolamine kinase 1 (predicted)	312828	Etnk1
FBgn0015567	adaptor-related protein complex 2, alpha 2 subunit	161	AP2A2		FBgn0000045	ARP6 actin-related protein 6 homolog (yeast)	67019	Actr6		FBgn0051163	similar to RIKEN cDNA 1200013B08 (predicted)	317578	RGD1560293
FBgn0033883	mitochondrial trans-2-enoyl-CoA reductase	51102	MECR		FBgn0024251	GUF1 GTPase homolog (S. cerevisiae)	231279	Guf1		FBgn0034817	similar to arginine N-methyltransferase p82 isoform (predicted)	361402	RGD1304869
FBgn0003042	pyruvate carboxylase	5091	PC		FBgn0015374	ubiquitin-conjugating enzyme E2G 2	22213	Ube2g2		FBgn0052672	gamma-aminobutyric acid receptor associated protein	58974	Gabarap
FBgn0033073	bridging integrator 3	55909	BIN3		FBgn0003206	related RAS viral (r-ras) oncogene homolog 2	66922	Rras2		FBgn0033886	adhesion regulating molecule 1	65138	Adrm1
FBgn0061362	polymerase (RNA) III (DNA directed) polypeptide K, 12.3 kDa	51728	POLR3K		FBgn0035947	signal recognition particle 68	217337	Srp68		FBgn0011230	ZUBR1	313658	Rbaf600
FBgn0010715	unc-51-like kinase 2 (C. elegans)	9706	ULK2		FBgn0027779	ATPase, H+ transporting, lysosomal V1 subunit H	108664	Atp6v1h		FBgn0030400	similar to polyglutamine-containing protein	314329	RGD1310994
FBgn0030035	phosphatidylinositol glycan anchor biosynthesis, class T	51604	PIGT		FBgn0003206	muscle and microspikes RAS	17532	Mras		FBgn0011823	presenilin enhancer 2 homolog (C. elegans)	292788	Psenen
FBgn0031631	DEAH (Asp-Glu-Ala-His) box polypeptide 35	60625	DHX35		FBgn0004837	recombining binding protein suppressor of hairless (Drosophila)	19664	Rbpsuh		FBgn0039111	protein tyrosine phosphatase, mitochondrial 1	29390	Ptpmt1
FBgn0000045	ARP6 actin-related protein 6 homolog (yeast)	64431	ACTR6		FBgn0024836	cadherin EGF LAG seven-pass G-type receptor 1	12614	Celsr1		FBgn0032635	similar to chromosome 14 open reading frame 130	314399	RGD1359144
FBgn0024251	GUF1 GTPase homolog (S. cerevisiae)	60558	GUF1		FBgn0003218	phosphatidylinositol transfer protein, membrane-associated 2	19679	Pitpnm2		FBgn0013334	synapse associated protein 1	302678	Syap1
FBgn0015374	ubiquitin-conjugating enzyme E2G 2 (UBC7 homolog, yeast)	7327	UBE2G2		FBgn0026598	anaphase promoting complex subunit 2	99152	Anapc2		FBgn0029801	N-acetylneuraminic acid phosphatase	311530	Nanp
FBgn0003206	related RAS viral (r-ras) oncogene homolog 2	22800	RRAS2		FBgn0004625	phospholipase C, beta 4	18798	Plcb4		FBgn0040384	similar to transmembrane protein induced by tumor necrosis factor alpha	288591	RGD1311474
FBgn0035947	signal recognition particle 68kDa	6730	SRP68		FBgn0037297	RIKEN cDNA 1110029E03 gene	242406	1110029E03Rik		FBgn0034897	sestrin 3 (predicted)	315427	Sesn3
FBgn0027779	ATPase, H+ transporting, lysosomal 50/57kDa, V1 subunit H	51606	ATP6V1H		FBgn0004432	peptidylprolyl isomerase (cyclophilin)-like 1	68816	Ppil1		FBgn0036761	mediator of RNA polymerase II transcription, subunit 19 homolog (yeast) (predicted)	311165	Med19
FBgn0003206	muscle RAS oncogene homolog	22808	MRAS		FBgn0003349	membrane protein, palmitoylated 5 (MAGUK p55 subfamily member 5)	56217	Mpp5		FBgn0020257	F-box and leucine-rich repeat protein 14 (predicted)	312675	Fbxl14
FBgn0004837	recombining binding protein suppressor of hairless (Drosophila)	3516	RBPSUH		FBgn0031674	ankyrin repeat domain 39	109346	Ankrd39		FBgn0035082	similar to cDNA sequence BC006662	290500	RGD1304748
FBgn0024836	cadherin, EGF LAG seven-pass G-type receptor 1 (flamingo homolog, Drosophila)	9620	CELSR1		FBgn0004179	DnaJ (Hsp40) homolog, subfamily C, member 5	13002	Dnajc5		FBgn0052703	mitogen-activated protein kinase 15	286997	Mapk15
FBgn0003218	phosphatidylinositol transfer protein, membrane-associated 2	57605	PITPNM2		FBgn0053129	RIKEN cDNA 1110039B18 gene	68796	1110039B18Rik		FBgn0037302	similar to hypothetical protein	293950	RGD1307336
FBgn0026598	anaphase promoting complex subunit 2	29882	ANAPC2		FBgn0000340	cappuccino	117197	Cno		FBgn0038088	calcyphosine-like (predicted)	294795	Capsl
FBgn0004625	phospholipase C, beta 4	5332	PLCB4		FBgn0025394	potassium channel tetramerisation domain containing 5	69259	Kctd5		FBgn0003169	activin receptor IIA	29263	Acvr2a
FBgn0037297	KIAA0258	9827	KIAA0258		FBgn0036579	thioredoxin domain containing 10	67988	Txndc10		FBgn0000611	pre-B-cell leukemia transcription factor 1 (predicted)	304947	Pbx1
FBgn0004432	peptidylprolyl isomerase (cyclophilin)-like 1	51645	PPIL1		FBgn0000163	par-3 (partitioning defective 3) homolog (C. elegans)	93742	Pard3		FBgn0016917	signal transducer and activator of transcription 5A	24918	Stat5a
FBgn0003349	membrane protein, palmitoylated 5 (MAGUK p55 subfamily member 5)	64398	MPP5		FBgn0024285	splicing factor, arginine/serine-rich 12	218543	Sfrs12		FBgn0010194	wingless-type MMTV integration site 5A	64566	Wnt5a
FBgn0031674	ankyrin repeat domain 39	51239	ANKRD39		FBgn0026160	retinoic acid induced 17	328365	Rai17		FBgn0001085	frizzled homolog 1 (Drosophila)	58868	Fzd1
FBgn0004179	DnaJ (Hsp40) homolog, subfamily C, member 5	80331	DNAJC5		FBgn0017397	quaking	19317	Qk		FBgn0041109	a disintegrin and metalloproteinase domain 9 (meltrin gamma) (predicted)	290834	Adam9
FBgn0053129	hypothetical protein FLJ20254	54867	FLJ20254		FBgn0033884	ring finger protein 25	57751	Rnf25		FBgn0035756	similar to BAI1-associated protein 3 (BAP3)	685297	LOC685297
FBgn0000340	cappuccino homolog (mouse)	55330	CNO		FBgn0003301	adenylate cyclase 5	224129	Adcy5		FBgn0025936	Eph receptor B1	24338	Ephb1
FBgn0025394	potassium channel tetramerisation domain containing 5	54442	KCTD5		FBgn0061361	yrdC domain containing (E.coli)	230734	Yrdc		FBgn0037954	heterogeneous nuclear ribonucleoprotein F	64200	Hnrpf
FBgn0036579	thioredoxin domain containing 10	54495	TXNDC10		FBgn0052112	RIKEN cDNA 3110057O12 gene	269423	3110057O12Rik		FBgn0003380	potassium voltage-gated channel, shaker-related subfamily, member 2	25468	Kcna2
FBgn0000163	par-3 partitioning defective 3 homolog (C. elegans)	56288	PARD3		FBgn0027945	glycine cleavage system protein H (aminomethyl carrier)	68133	Gcsh		FBgn0002968	neuron-glia-CAM-related cell adhesion molecule	497815	Nrcam
FBgn0024285	splicing factor, arginine/serine-rich 12	140890	SFRS12		FBgn0032005	sorting nexin 6	72183	Snx6		FBgn0010435	scavenger receptor class B, member 1	25073	Scarb1
FBgn0026160	zinc finger, MIZ-type containing 1	57178	ZMIZ1		FBgn0036172	RIKEN cDNA 2700078K21 gene	101513	2700078K21Rik		FBgn0000546	nuclear receptor subfamily 1, group H, member 3	58852	Nr1h3
FBgn0017397	quaking homolog, KH domain RNA binding (mouse)	9444	QKI		FBgn0035938	cytoplasmic polyadenylation element binding protein 4	67579	Cpeb4		FBgn0026188	neuro-oncological ventral antigen 1	298992	Nova1
FBgn0033884	ring finger protein 25	64320	RNF25		FBgn0052758	sorting nexin family member 27	76742	Snx27		FBgn0002920	sodium channel, voltage-gated, type I, alpha	81574	Scn1a
FBgn0003301	adenylate cyclase 5	111	ADCY5		FBgn0011770	hydroxypyruvate isomerase homolog (E. coli)	68180	Hyi		FBgn0037834	heterogeneous nuclear ribonucleoproteins methyltransferase-like 2 (S. cerevisiae)	60421	Hrmt1l2
FBgn0061361	yrdC domain containing (E. coli)	79693	YRDC		FBgn0027594	multiple EGF-like-domains 11	214058	Megf11		FBgn0002789	transgelin 3	63837	Tagln3
FBgn0052112	chromosome 4 open reading frame 29	80167	C4orf29		FBgn0032833	cytochrome c oxidase subunit IV isoform 2	84682	Cox4i2		FBgn0000299	collagen, type IV, alpha 5 (predicted)	363457	Col4a5
FBgn0032005	sorting nexin 6	58533	SNX6		FBgn0052264	phosphatase and actin regulator 3	74189	Phactr3		FBgn0011817	similar to nemo like kinase (predicted)	497961	RGD1561602
FBgn0036172	HCCA2 protein	81532	HCCA2		FBgn0019957	NADH dehydrogenase (ubiquinone) 1 alpha subcomplex 10	67273	Ndufa10		FBgn0010194	wingless-type MMTV integration site family, member 3 (mapped)	24882	Wnt3
FBgn0035938	cytoplasmic polyadenylation element binding protein 4	80315	CPEB4		FBgn0002772	megalencephalic leukoencephalopathy with subcortical cysts 1 homolog (human)	170790	Mlc1		FBgn0039269	lin-7 homolog C (C. elegans)	60442	Lin7c
FBgn0052758	sorting nexin family member 27	81609	SNX27		FBgn0034695	RIKEN cDNA 5730509C05 gene	68524	5730509C05Rik		FBgn0002920	desmocollin 1 (predicted)	291759	Dsc1
FBgn0011770	hydroxypyruvate isomerase homolog (E. coli)	81888	HYI		FBgn0051635	cDNA sequence BC024868	232947	BC024868		FBgn0032885	membrane protein, palmitoylated 6 (MAGUK p55 subfamily member 6) (predicted)	362359	Mpp6
FBgn0027594	multiple EGF-like-domains 11	84465	MEGF11		FBgn0022085	calmodulin regulated spectrin-associated protein 1-like 1	67886	Camsap1l1		FBgn0000114	CUG triplet repeat, RNA binding protein 1	362160	Cugbp1
FBgn0032833	cytochrome c oxidase subunit IV isoform 2 (lung)	84701	COX4I2		FBgn0001309	chromodomain helicase DNA binding protein 7	320790	Chd7		FBgn0039260	similar to Telomerase-binding protein EST1A (Ever shorter telomeres 1A) (Telomerase subunit EST1A) (EST1-like protein A)	287522	LOC287522
FBgn0052264	phosphatase and actin regulator 3	116154	PHACTR3		FBgn0013984	insulin receptor	16337	Insr		FBgn0038145	DnaJ (Hsp40) homolog, subfamily A, member 4	300721	Dnaja4
FBgn0019957	NADH dehydrogenase (ubiquinone) 1 alpha subcomplex, 10, 42kDa	4705	NDUFA10		FBgn0036672	four and a half LIM domains 2	14200	Fhl2		FBgn0028400	synaptotagmin XI	60568	Syt11
FBgn0002772	megalencephalic leukoencephalopathy with subcortical cysts 1	23209	MLC1		FBgn0014009	RAB2, member RAS oncogene family	59021	Rab2		FBgn0035639	similar to hypothetical protein (predicted)	317237	RGD1564806
FBgn0034695	WAS/WASL interacting protein family, member 2	147179	WIPF2		FBgn0010453	wingless-type MMTV integration site 9A	216795	Wnt9a		FBgn0037072	RAB26, member RAS oncogene family	171111	Rab26
FBgn0022085	calmodulin regulated spectrin-associated protein 1-like 1	23271	CAMSAP1L1		FBgn0001078	nuclear receptor subfamily 5, group A, member 2	26424	Nr5a2		FBgn0020245	similar to Ext1	299907	LOC299907
FBgn0001309	chromodomain helicase DNA binding protein 7	55636	CHD7		FBgn0024277	triple functional domain (PTPRF interacting)	223435	Trio		FBgn0039776	procollagen-proline, 2-oxoglutarate 4-dioxygenase (proline 4-hydroxylase), alpha 1 polypeptide	64475	P4ha1
FBgn0013984	insulin receptor	3643	INSR		FBgn0003716	bone morphogenetic protein receptor, type 1A	12166	Bmpr1a		FBgn0040284	complement component 1, q subcomponent binding protein	29681	C1qbp
FBgn0036672	four and a half LIM domains 2	2274	FHL2		FBgn0004864	Janus kinase 2	16452	Jak2		FBgn0029764	A kinase (PRKA) anchor protein 1	114124	Akap1
FBgn0014009	RAB2, member RAS oncogene family	5862	RAB2		FBgn0003651	nuclear receptor subfamily 2, group F, member 1	13865	Nr2f1		FBgn0036505	similar to Bcl2-associated athanogene 2	690038	LOC690038
FBgn0010453	wingless-type MMTV integration site family, member 9A	7483	WNT9A		FBgn0011745	ARP1 actin-related protein 1 homolog A (yeast)	54130	Actr1a		FBgn0028397	transducer of ErbB-2.1	170842	Tob1
FBgn0001078	nuclear receptor subfamily 5, group A, member 2	2494	NR5A2		FBgn0040309	peroxiredoxin 2	21672	Prdx2		FBgn0024754	flotillin 1	64665	Flot1
FBgn0024277	triple functional domain (PTPRF interacting)	7204	TRIO		FBgn0000340	myeloid/lymphoid or mixed lineage-leukemia translocation to 4 homolog (Drosophila)	17356	Mllt4		FBgn0040284	similar to splicing factor, arginine/serine-rich 1 (ASF/SF2)	689890	LOC689890
FBgn0003716	bone morphogenetic protein receptor, type IA	657	BMPR1A		FBgn0026188	similar to neuro-oncological ventral antigen 1 isoform 2	664883			FBgn0050122	heterogeneous nuclear ribonucleoprotein U-like 1 (predicted)	361522	Hnrpul1
FBgn0004864	Janus kinase 2 (a protein tyrosine kinase)	3717	JAK2		FBgn0015818	splicing factor 3b, subunit 4	107701	Sf3b4		FBgn0036059	nuclear distribution gene E homolog 1 (A nidulans)	83836	Nde1
FBgn0003651	nuclear receptor subfamily 2, group F, member 1	7025	NR2F1		FBgn0052158	adenylate cyclase 6	11512	Adcy6		FBgn0039600	PRP39 pre-mRNA processing factor 39 homolog (yeast) (predicted)	314171	Prpf39
FBgn0011745	ARP1 actin-related protein 1 homolog A, centractin alpha (yeast)	10121	ACTR1A		FBgn0010453	wingless-related MMTV integration site 4	22417	Wnt4		FBgn0028471	nuclear protein UKp68	192359	Npuk68
FBgn0040309	peroxiredoxin 2	7001	PRDX2		FBgn0004873	adducin 1 (alpha)	11518	Add1		FBgn0038996	mitochondrial ribosomal protein L45 (predicted)	287656	Mrpl45
FBgn0000340	myeloid/lymphoid or mixed-lineage leukemia (trithorax homolog, Drosophila); translocated to, 4	4301	MLLT4		FBgn0040388	cell adhesion molecule-related/down-regulated by oncogenes	57810	Cdon		FBgn0052542	similar to KIAA0913 protein (predicted)	361004	RGD1309414
FBgn0026188	neuro-oncological ventral antigen 1	4857	NOVA1		FBgn0004657	integrin beta 1 (fibronectin receptor beta)	16412	Itgb1		FBgn0010328	zinc finger, MYM-type 4 (predicted)	313598	Zmym4
FBgn0015818	splicing factor 3b, subunit 4, 49kDa	10262	SF3B4		FBgn0014906	abhydrolase domain containing 2	54608	Abhd2		FBgn0039120	nucleoporin 98	81738	Nup98
FBgn0052158	adenylate cyclase 6	112	ADCY6		FBgn0004838	DAZ associated protein 1	70248	Dazap1		FBgn0029003	similar to mab-21-like 1	688394	LOC688394
FBgn0010453	wingless-type MMTV integration site family, member 4	54361	WNT4		FBgn0051992	trinucleotide repeat containing 6C	217351	Tnrc6c		FBgn0000253	calmodulin 2	50663	Calm2
FBgn0004873	adducin 1 (alpha)	118	ADD1		FBgn0053197	muscleblind-like 1 (Drosophila)	56758	Mbnl1		FBgn0035471	glycoprotein, synaptic 2	191576	Gpsn2
FBgn0040388	Cdon homolog (mouse)	50937	CDON		FBgn0014362	poly(rC) binding protein 3	59093	Pcbp3		FBgn0028325	pyruvate dehydrogenase E1 alpha 1 pseudogene	685778	LOC685778
FBgn0004657	integrin, beta 1 (fibronectin receptor, beta polypeptide, antigen CD29 includes MDF2, MSK12)	3688	ITGB1		FBgn0000568	nuclear receptor subfamily 1, group D, member 1	217166	Nr1d1		FBgn0011676	nitric oxide synthase 1, neuronal	24598	Nos1
FBgn0014906	abhydrolase domain containing 2	11057	ABHD2		FBgn0037255	FIP1 like 1 (S. cerevisiae)	66899	Fip1l1		FBgn0015288	ribosomal protein L22	81768	Rpl22
FBgn0004838	DAZ associated protein 1	26528	DAZAP1		FBgn0034824	kinesin family member 2B	73470	Kif2b		FBgn0035499	calponin 3, acidic	54321	Cnn3
FBgn0051992	trinucleotide repeat containing 6C	57690	TNRC6C		FBgn0052105	LIM homeobox transcription factor 1 alpha	110648	Lmx1a		FBgn0002413	casein kinase 1, epsilon	58822	Csnk1e
FBgn0053197	muscleblind-like (Drosophila)	4154	MBNL1		FBgn0031030	TAO kinase 1	216965	Taok1		FBgn0014001	p21 (CDKN1A)-activated kinase 2	29432	Pak2
FBgn0014362	poly(rC) binding protein 3	54039	PCBP3		FBgn0026598	adenomatosis polyposis coli	11789	Apc		FBgn0000711	protein phosphatase 1, catalytic subunit, beta isoform	25594	Ppp1cb
FBgn0000568	nuclear receptor subfamily 1, group D, member 1	9572	NR1D1		FBgn0000472	myelocytomatosis oncogene	17869	Myc		FBgn0042693	protein phosphatase 2, regulatory subunit B (B56), delta isoform	363193	Ppp2r5d
FBgn0037255	FIP1 like 1 (S. cerevisiae)	81608	FIP1L1		FBgn0038805	transcription factor A, mitochondrial	21780	Tfam		FBgn0032407	peroxisome biogenesis factor 19	307259	Pex19
FBgn0034824	kinesin family member 2B	84643	KIF2B		FBgn0027375	RecQ protein-like 5	170472	Recql5		FBgn0028697	similar to ribosomal protein L15 (predicted)	498143	RGD1565131
FBgn0038524	solute carrier family 35, member B2	347734	SLC35B2		FBgn0026753	ATPase, H+ transporting, lysosomal V1 subunit G1	66290	Atp6v1g1		FBgn0020907	sterol carrier protein 2	25541	Scp2
FBgn0052105	LIM homeobox transcription factor 1, alpha	4009	LMX1A		FBgn0023083	oxidative-stress responsive 1	108737	Oxsr1		FBgn0031250	solute carrier family 29 (nucleoside transporters), member 1	63997	Slc29a1
FBgn0031030	TAO kinase 1	57551	TAOK1		FBgn0002914	myeloblastosis oncogene	17863	Myb		FBgn0036043	solute carrier family 4, member 3	24781	Slc4a3
FBgn0026598	adenomatosis polyposis coli	324	APC		FBgn0011260	sema domain, immunoglobulin domain (Ig), short basic domain, secreted, (semaphorin) 3A	20346	Sema3a		FBgn0020510	abl-interactor 1	79249	Abi1
FBgn0000472	v-myc myelocytomatosis viral oncogene homolog (avian)	4609	MYC		FBgn0022787	BTAF1 RNA polymerase II, B-TFIID transcription factor-associated, (Mot1 homolog, S. cerevisiae)	107182	Btaf1		FBgn0023211	similar to transcription elongation factor B (SIII), polypeptide 1	679663	LOC679663
FBgn0038805	transcription factor A, mitochondrial	7019	TFAM		FBgn0033010	activating transcription factor 6	226641	Atf6		FBgn0023211	similar to transcription elongation factor B (SIII), polypeptide 1	679646	LOC679646
FBgn0027375	RecQ protein-like 5	9400	RECQL5		FBgn0002914	myeloblastosis oncogene-like 1	17864	Mybl1		FBgn0023211	similar to transcription elongation factor B (SIII), polypeptide 1	689743	LOC689743
FBgn0026753	ATPase, H+ transporting, lysosomal 13kDa, V1 subunit G1	9550	ATP6V1G1		FBgn0022764	transcriptional regulator, SIN3A (yeast)	20466	Sin3a		FBgn0023211	similar to transcription elongation factor B (SIII), polypeptide 1 (predicted)	498610	RGD1565815
FBgn0023083	oxidative-stress responsive 1	9943	OXSR1		FBgn0028582	epsin 1	13854	Epn1		FBgn0023211	similar to transcription elongation factor B (SIII), polypeptide 1 (predicted)	498614	RGD1561891
FBgn0002914	v-myb myeloblastosis viral oncogene homolog (avian)	4602	MYB		FBgn0032849	mitochondrial ribosomal protein S18B	66973	Mrps18b		FBgn0026170	similar to Ubiquitin-like protein SMT3A precursor (Ubiquitin-related protein SUMO-2)	499417	LOC499417
FBgn0011260	sema domain, immunoglobulin domain (Ig), short basic domain, secreted, (semaphorin) 3A	10371	SEMA3A		FBgn0011259	sema domain, transmembrane domain (TM), and cytoplasmic domain, (semaphorin) 6A	20358	Sema6a		FBgn0002626	ribosomal protein L32	28298	Rpl32
FBgn0022787	BTAF1 RNA polymerase II, B-TFIID transcription factor-associated, 170kDa (Mot1 homolog, S. cerevisiae)	9044	BTAF1		FBgn0033073	bin3, bicoid-interacting 3, homolog (Drosophila)	231803	Bcdin3		FBgn0010265	ribosomal protein S13	161477	Rps13
FBgn0033010	activating transcription factor 6	22926	ATF6		FBgn0004838	retinol binding protein 7, cellular	63954	Rbp7		FBgn0010265	similar to ribosomal protein S13	684988	LOC684988
FBgn0002914	v-myb myeloblastosis viral oncogene homolog (avian)-like 1	4603	MYBL1		FBgn0037342	RIKEN cDNA 3100004P22 gene	68035	3100004P22Rik		FBgn0001122	guanine nucleotide binding protein, alpha o	50664	Gnao
FBgn0022764	SIN3 homolog A, transcription regulator (yeast)	25942	SIN3A		FBgn0031883	RNA binding motif protein 39	170791	Rbm39		FBgn0025469	recombination activating gene 1 activating protein 1 (predicted)	295245	Rag1ap1
FBgn0028582	epsin 1	29924	EPN1		FBgn0026375	glucocorticoid receptor DNA binding factor 1	232906	Grlf1		FBgn0003423	similar to Proline oxidase, mitochondrial precursor (Proline dehydrogenase)	680409	LOC680409
FBgn0032849	mitochondrial ribosomal protein S18B	28973	MRPS18B		FBgn0014027	ribosomal protein S12	20042	Rps12		FBgn0033337	similar to CG8272-PA	502201	LOC502201
FBgn0011259	sema domain, transmembrane domain (TM), and cytoplasmic domain, (semaphorin) 6A	57556	SEMA6A		FBgn0003360	solute carrier family 25 (mitochondrial carrier, adenine nucleotide translocator), member 4	11739	Slc25a4		FBgn0027360	translocase of inner mitochondrial membrane 10 homolog (yeast)	64464	Timm10
FBgn0033073	bin3, bicoid-interacting 3, homolog (Drosophila)	56257	BCDIN3		FBgn0026192	par-6 partitioning defective 6 homolog gamma (C. elegans)	93737	Pard6g		FBgn0030480	translocase of inner mitochondrial membrane 9 homolog (yeast)	171139	Timm9
FBgn0004838	retinol binding protein 7, cellular	116362	RBP7		FBgn0030521	cathepsin B	13030	Ctsb		FBgn0043070	similar to Ndr3 protein	296318	LOC296318
FBgn0037342	hypothetical protein MGC10433	79171	MGC10433		FBgn0011764	high mobility group box 2	97165	Hmgb2		FBgn0038722	nucleoporin like 1	245922	Nupl1
FBgn0031883	RNA binding motif protein 39	9584	RBM39		FBgn0013303	hippocalcin-like 1	53602	Hpcal1		FBgn0039972	limkain b1	170946	Lkap
FBgn0026375	glucocorticoid receptor DNA binding factor 1	2909	GRLF1		FBgn0003031	poly A binding protein, cytoplasmic 1	18458	Pabpc1		FBgn0040466	similar to mKIAA0934 protein (predicted)	307067	RGD1560155
FBgn0014027	ribosomal protein S12	6206	RPS12		FBgn0000275	protein kinase, cAMP dependent regulatory, type I beta	19085	Prkar1b		FBgn0033189	cytochrome b-5	64001	Cyb5
FBgn0003360	solute carrier family 25 (mitochondrial carrier; adenine nucleotide translocator), member 4	291	SLC25A4		FBgn0032020	RAB interacting factor	98710	Rabif		FBgn0039732	coiled-coil domain containing 12 (predicted)	363151	Ccdc12
FBgn0026192	par-6 partitioning defective 6 homolog gamma (C. elegans)	84552	PARD6G		FBgn0032906	replication protein A2	19891	Rpa2		FBgn0025549	similar to Unc-119 protein homolog (Retinal protein 4) (RRG4) (predicted)	288702	RGD1309359
FBgn0030521	cathepsin B	1508	CTSB		FBgn0033583	syntaxin 7	53331	Stx7		FBgn0026178	similar to PDZ-domain protein scribble (predicted)	362938	RGD1565055
FBgn0011764	high-mobility group box 2	3148	HMGB2		FBgn0027619	eukaryotic translation initiation factor 3, subunit 1 alpha	78655	Eif3s1		FBgn0011754	phosphorylase kinase, gamma 2 (testis)	140671	Phkg2
FBgn0013303	hippocalcin-like 1	3241	HPCAL1		FBgn0003217	diacylglycerol kinase, iota	320127	Dgki		FBgn0003079	v-raf-1 murine leukemia viral oncogene homolog 1	24703	Raf1
FBgn0003031	poly(A) binding protein, cytoplasmic 1	26986	PABPC1		FBgn0040285	secretory carrier membrane protein 1	107767	Scamp1		FBgn0034117	galactosidase, alpha (mapped)	363494	Gla
FBgn0000275	protein kinase, cAMP-dependent, regulatory, type I, beta	5575	PRKAR1B		FBgn0003205	v-Ki-ras2 Kirsten rat sarcoma viral oncogene homolog	16653	Kras		FBgn0012036	aldehyde dehydrogenase 2	29539	Aldh2
FBgn0032020	RAB interacting factor	5877	RABIF		FBgn0034091	DnaJ (Hsp40) homolog, subfamily B, member 6	23950	Dnajb6		FBgn0013743	5-hydroxytryptamine (serotonin) receptor 2B	29581	Htr2b
FBgn0032906	replication protein A2, 32kDa	6118	RPA2		FBgn0001168	hairy and enhancer of split 1 (Drosophila)	15205	Hes1		FBgn0004117	similar to tropomyosin 1, embryonic fibroblast - rat	500450	MGC109519
FBgn0033583	syntaxin 7	8417	STX7		FBgn0019686	CHK2 checkpoint homolog (S. pombe)	50883	Chek2		FBgn0001105	guanine nucleotide binding protein, beta 1	24400	Gnb1
FBgn0027619	eukaryotic translation initiation factor 3, subunit 1 alpha, 35kDa	8669	EIF3S1		FBgn0004432	peptidylprolyl isomerase F (cyclophilin F)	105675	Ppif		FBgn0014010	RAB5C, member RAS oncogene family (predicted)	287709	Rab5c
FBgn0003217	diacylglycerol kinase, iota	9162	DGKI		FBgn0028670	ATPase, H+ transporting, lysosomal V0 subunit A4	140494	Atp6v0a4		FBgn0000667	actinin, alpha 1	81634	Actn1
FBgn0040285	secretory carrier membrane protein 1	9522	SCAMP1		FBgn0000617	TAF9 RNA polymerase II, TATA box binding protein (TBP)-associated factor	108143	Taf9		FBgn0004624	calcium/calmodulin-dependent protein kinase II, delta	24246	Camk2d
FBgn0003205	v-Ki-ras2 Kirsten rat sarcoma viral oncogene homolog	3845	KRAS		FBgn0000181	basic transcription factor 3-like 4	70533	Btf3l4		FBgn0035600	cytochrome c-1 (predicted)	300047	Cyc1
FBgn0034091	DnaJ (Hsp40) homolog, subfamily B, member 6	10049	DNAJB6		FBgn0027378	RIKEN cDNA A730098P11 gene	624582	A730098P11Rik		FBgn0010352	similar to oxoglutarate dehydrogenase (lipoamide)	360975	LOC360975
FBgn0001168	hairy and enhancer of split 1, (Drosophila)	3280	HES1		FBgn0004648	recombination activating gene 1 activating protein 1	19729	Rag1ap1		FBgn0004784	protein kinase C, alpha	24680	Prkca
FBgn0019686	CHK2 checkpoint homolog (S. pombe)	11200	CHEK2		FBgn0004625	DIP2 disco-interacting protein 2 homolog C (Drosophila)	208440	Dip2c		FBgn0024846	similar to mitogen-activated protein kinase 11	689314	LOC689314
FBgn0004432	peptidylprolyl isomerase F (cyclophilin F)	10105	PPIF		FBgn0021760	CLIP associating protein 1	76707	Clasp1		FBgn0010252	splicing factor, arginine/serine-rich 3 (SRp20) (predicted)	361814	Sfrs3
FBgn0028670	ATPase, H+ transporting, lysosomal V0 subunit a4	50617	ATP6V0A4		FBgn0034791	RIKEN cDNA 1500005A01 gene	85308	1500005A01Rik		FBgn0004888	succinate-CoA ligase, GDP-forming, alpha subunit	114597	Suclg1
FBgn0000617	TAF9 RNA polymerase II, TATA box binding protein (TBP)-associated factor, 32kDa	6880	TAF9		FBgn0003205	RAB10, member RAS oncogene family	19325	Rab10		FBgn0037925	c-src tyrosine kinase	315707	Csk
FBgn0004648	recombination activating gene 1 activating protein 1	55974	RAG1AP1		FBgn0026577	remodeling and spacing factor 1	233532	Rsf1		FBgn0001308	kinesin family member 5B	117550	Kif5b
FBgn0004625	DIP2 disco-interacting protein 2 homolog C (Drosophila)	22982	DIP2C		FBgn0022029	uridine-cytidine kinase 1-like 1	68556	Uckl1		FBgn0010316	cyclin-dependent kinase inhibitor 2B (p15, inhibits CDK4)	25164	Cdkn2b
FBgn0021760	cytoplasmic linker associated protein 1	23332	CLASP1		FBgn0015778	hedgehog acyltransferase	226861	Hhat		FBgn0001308	kinesin family member 5A	314906	Kif5a
FBgn0034791	chromosome 14 open reading frame 122	51016	C14orf122		FBgn0037239	sideroflexin 1	14057	Sfxn1		FBgn0001128	glutamate dehydrogenase 1	24399	Glud1
FBgn0003205	RAB10, member RAS oncogene family	10890	RAB10		FBgn0051120	phosphatidylinositol glycan anchor biosynthesis, class S	276846	Pigs		FBgn0026430	a disintegrin and metalloprotease domain 8 (predicted)	309098	Adam8
FBgn0026577	remodeling and spacing factor 1	51773	RSF1		FBgn0038856	SEC15-like 2 (S. cerevisiae)	75914	Sec15l2		FBgn0004571	spindlin	361217	Spin
FBgn0022029	uridine-cytidine kinase 1-like 1	54963	UCKL1		FBgn0033692	open reading frame 19	68767	ORF19		FBgn0000229	mitogen activated protein kinase 10	25272	Mapk10
FBgn0015778	hedgehog acyltransferase	55733	HHAT		FBgn0002906	Bloom syndrome homolog (human)	12144	Blm		FBgn0004087	dihydrofolate reductase	24312	Dhfr
FBgn0037239	sideroflexin 1	94081	SFXN1		FBgn0000617	TAF9B RNA polymerase II, TATA box binding protein (TBP)-associated factor	407786	Taf9b		FBgn0001320	early B-cell factor 2 (predicted)	361060	Ebf2
FBgn0051120	phosphatidylinositol glycan anchor biosynthesis, class S	94005	PIGS		FBgn0000045	actin, alpha 2, smooth muscle, aorta	11475	Acta2		FBgn0004907	tyrosine 3-monooxygenase/tryptophan 5-monooxygenase activation protein, zeta polypeptide	25578	Ywhaz
FBgn0038856	SEC15-like 2 (S. cerevisiae)	23233	SEC15L2		FBgn0002989	RAD54 like (S. cerevisiae)	19366	Rad54l		FBgn0024291	sirtuin 1 ((silent mating type information regulation 2, homolog) 1 (S. cerevisiae) (predicted)	309757	Sirt1
FBgn0033692	family with sequence similarity 39, member B	375260	FAM39B		FBgn0003093	protein kinase C, epsilon	18754	Prkce		FBgn0028509	centaurin, gamma 2 (predicted)	316611	Centg2
FBgn0002906	Bloom syndrome	641	BLM		FBgn0004237	placental protein 11 related	19011	Pp11r		FBgn0035909	similar to talin 2 (predicted)	315776	RGD1565416
FBgn0000617	TAF9B RNA polymerase II, TATA box binding protein (TBP)-associated factor, 31kDa	51616	TAF9B		FBgn0003204	inosine 5`-phosphate dehydrogenase 2	23918	Impdh2		FBgn0051145	similar to cDNA sequence BC004044	304334	RGD1311980
FBgn0000617	similar to transcription associated factor 9B	728198	LOC728198		FBgn0002921	ATPase, Na+/K+ transporting, alpha 3 polypeptide	232975	Atp1a3		FBgn0039450	Yip1 interacting factor homolog B (S. cerevisiae)	292768	Yif1b
FBgn0000045	actin, alpha 2, smooth muscle, aorta	59	ACTA2		FBgn0034135	synapsin II	20965	Syn2		FBgn0014020	rhodopsin	24717	Rho
FBgn0002989	RAD54-like (S. cerevisiae)	8438	RAD54L		FBgn0004009	galactosidase, alpha	11605	Gla		FBgn0000556	eukaryotic translation elongation factor 1 alpha 1	171361	Eef1a1
FBgn0003093	protein kinase C, epsilon	5581	PRKCE		FBgn0004103	protein phosphatase 1, catalytic subunit, gamma isoform	19047	Ppp1cc		FBgn0004145	ATPase, H transporting, lysosomal V0 subunit c	170667	Atp6v0c
FBgn0004237	26 serine protease	8909	P11		FBgn0015513	dedicator of cyto-kinesis 1	330662	Dock1		FBgn0011296	crystallin, alpha B	25420	Cryab
FBgn0003204	IMP (inosine monophosphate) dehydrogenase 2	3615	IMPDH2		FBgn0041604	glypican 4	14735	Gpc4		FBgn0038192	speckle-type POZ protein	287643	Spop
FBgn0002921	ATPase, Na+/K+ transporting, alpha 3 polypeptide	478	ATP1A3		FBgn0014011	RAS-related C3 botulinum substrate 2	19354	Rac2		FBgn0014020	ras homolog gene family, member B	64373	Rhob
FBgn0034135	synapsin II	6854	SYN2		FBgn0010280	TAF4A RNA polymerase II, TATA box binding protein (TBP)-associated factor	228980	Taf4a		FBgn0015622	similar to Calmegin precursor (MEG 1 antigen) (Calnexin-T) (A2/6)	685504	LOC685504
FBgn0004009	galactosidase, alpha	2717	GLA		FBgn0037874	tumor protein, translationally-controlled 1	22070	Tpt1		FBgn0003392	dynamin 1	140694	Dnm1
FBgn0004103	protein phosphatase 1, catalytic subunit, gamma isoform	5501	PPP1CC		FBgn0000099	LIM homeobox protein 2	16870	Lhx2		FBgn0029688	golgi autoantigen, golgin subfamily b, macrogolgin 1	192243	Golgb1
FBgn0015513	dedicator of cytokinesis 1	1793	DOCK1		FBgn0017558	pyruvate dehydrogenase kinase, isoenzyme 3	236900	Pdk3		FBgn0029970	similar to NIMA (never in mitosis gene a)-related expressed kinase 2	690209	LOC690209
FBgn0041604	glypican 4	2239	GPC4		FBgn0004366	protein phosphatase, EF hand calcium-binding domain 2	19023	Ppef2		FBgn0029970	NIMA (never in mitosis gene a)-related expressed kinase 2	114482	Nek2
FBgn0014011	ras-related C3 botulinum toxin substrate 2 (rho family, small GTP binding protein Rac2)	5880	RAC2		FBgn0015657	DnaJ (Hsp40) homolog, subfamily B, member 4	67035	Dnajb4		FBgn0000409	cytochrome c, somatic	25309	Cycs
FBgn0010280	TAF4 RNA polymerase II, TATA box binding protein (TBP)-associated factor, 135kDa	6874	TAF4		FBgn0010348	ADP-ribosylation factor 1	11840	Arf1		FBgn0010097	similar to tubulin, gamma 2	680991	LOC680991
FBgn0037874	tumor protein, translationally-controlled 1	7178	TPT1		FBgn0011270	phosphoglycerate mutase 2	56012	Pgam2		FBgn0001149	glutathione S-transferase A3	24421	Gsta3
FBgn0000099	LIM homeobox 2	9355	LHX2		FBgn0010303	mitogen activated protein kinase kinase 7	26400	Map2k7		FBgn0031145	similar to Nuclear transport factor 2 (NTF-2)	691165	LOC691165
FBgn0017558	pyruvate dehydrogenase kinase, isozyme 3	5165	PDK3		FBgn0034135	syntrophin, gamma 1	71096	Sntg1		FBgn0024242	dynein-like protein 2	303242	DLP2
FBgn0004366	protein phosphatase, EF-hand calcium binding domain 2	5470	PPEF2		FBgn0033385	chromatin modifying protein 4B	75608	Chmp4b		FBgn0004587	similar to dJ862K6.2.2 (splicing factor, arginine/serine-rich 6 (SRP55-2)(isoform 2))	362264	LOC362264
FBgn0015657	DnaJ (Hsp40) homolog, subfamily B, member 4	11080	DNAJB4		FBgn0052169	Musashi homolog 2 (Drosophila)	76626	Msi2		FBgn0028388	CAP, adenylate cyclase-associated protein 1 (yeast)	64185	Cap1
FBgn0010348	ADP-ribosylation factor 1	375	ARF1		FBgn0004635	rhodopsin	212541	Rho		FBgn0039561	mitochondrial carrier domain containing protein RGD1359361	306000	RGD1359361
FBgn0011270	phosphoglycerate mutase 2 (muscle)	5224	PGAM2		FBgn0010078	ribosomal protein L23	65019	Rpl23		FBgn0033739	dystrobrevin, beta	362715	Dtnb
FBgn0010303	mitogen-activated protein kinase kinase 7	5609	MAP2K7		FBgn0003274	similar to 60S acidic ribosomal protein P2	665931			FBgn0003498	heterogeneous nuclear ribonucleoprotein D-like	305178	Hnrpdl
FBgn0034135	syntrophin, gamma 1	54212	SNTG1		FBgn0034751	predicted gene, EG547267	547267	EG547267		FBgn0003721	tropomyosin 3, gamma	117557	Tpm3
FBgn0033385	chromatin modifying protein 4B	128866	CHMP4B		FBgn0027073	UDP glucuronosyltransferase 2 family, polypeptide B36	231396	Ugt2b36		FBgn0000064	aldolase A-like 1	299052	Aldoal1
FBgn0052169	musashi homolog 2 (Drosophila)	124540	MSI2		FBgn0013591	chromodomain helicase DNA binding protein 4	107932	Chd4		FBgn0001091	glyceraldehyde 3-phosphate dehydrogenase pseudogene	499896	Gapdh
FBgn0004635	rhodopsin (opsin 2, rod pigment) (retinitis pigmentosa 4, autosomal dominant)	6010	RHO		FBgn0003139	protein phosphatase 6, catalytic subunit	67857	Ppp6c		FBgn0027841	cleavage stimulation factor, 3` pre-RNA subunit 2, tau (predicted)	309338	Cstf2t
FBgn0010078	ribosomal protein L23	9349	RPL23		FBgn0028683	suppressor of Ty 4 homolog 1 (S. cerevisiae)	20922	Supt4h1		FBgn0004169	hypothetical protein LOC691331	691331	LOC691331
FBgn0003274	ribosomal protein, large, P2	6181	RPLP2		FBgn0004635	ras homolog gene family, member B	11852	Rhob		FBgn0001128	glyceraldehyde-3-phosphate dehydrogenase	24383	Gapdh
FBgn0032049	pepsinogen 5, group I (pepsinogen A)	5222	PGA5		FBgn0010333	RAS-related C3 botulinum substrate 3	170758	Rac3		FBgn0001128	similar to glyceraldehyde-3-phosphate dehydrogenase	689689	LOC689689
FBgn0034751	ribosomal protein S24	6229	RPS24		FBgn0000045	ARP3 actin-related protein 3 homolog (yeast)	74117	Actr3		FBgn0001128	similar to glyceraldehyde-3-phosphate dehydrogenase	685186	LOC685186
FBgn0027073	UDP glucuronosyltransferase 2 family, polypeptide B7	7364	UGT2B7		FBgn0001219	heat shock protein 8	15481	Hspa8		FBgn0001128	similar to glyceraldehyde-3-phosphate dehydrogenase (predicted)	500983	RGD1565368
FBgn0013591	chromodomain helicase DNA binding protein 4	1108	CHD4		FBgn0013276	heat shock protein 2	15512	Hspa2		FBgn0016120	similar to ATP synthase D chain, mitochondrial (predicted)	306478	RGD1559626
FBgn0003139	protein phosphatase 6, catalytic subunit	5537	PPP6C		FBgn0010348	ADP-ribosylation factor 2	11841	Arf2		FBgn0035601	ubiquitin-conjugating enzyme E2 variant 1 (predicted)	296390	Ube2v1
FBgn0028683	suppressor of Ty 4 homolog 1 (S. cerevisiae)	6827	SUPT4H1		FBgn0014011	RAS-related C3 botulinum substrate 1	19353	Rac1		FBgn0037752	ribosomal protein S29	25348	Rps29
FBgn0003941	ubiquitin A-52 residue ribosomal protein fusion product 1	7311	UBA52		FBgn0004687	myosin, light polypeptide 6, alkali, smooth muscle and non-muscle	17904	Myl6		FBgn0001091	similar to glyceraldehyde-3-phosphate dehydrogenase (predicted)	498099	RGD1564688
FBgn0004635	ras homolog gene family, member B	388	RHOB		FBgn0013276	heat shock protein 1B	15511	Hspa1b		FBgn0001197	similar to H2A histone family, member V isoform 1	685909	LOC685909
FBgn0010333	ras-related C3 botulinum toxin substrate 3 (rho family, small GTP binding protein Rac3)	5881	RAC3		FBgn0013276	heat shock protein 1A	193740	Hspa1a		FBgn0001197	similar to H2A histone family, member V isoform 1	689408	LOC689408
FBgn0000045	ARP3 actin-related protein 3 homolog (yeast)	10096	ACTR3		FBgn0033159	Down syndrome cell adhesion molecule	13508	Dscam		FBgn0000095	similar to Basic helix-loop-helix transcription factor scleraxis	680712	LOC680712
FBgn0001219	heat shock 70kDa protein 8	3312	HSPA8		FBgn0000045	actin, gamma, cytoplasmic 1	11465	Actg1		FBgn0017453	similar to KIAA1086 protein (predicted)	314639	RGD1304737
FBgn0013276	heat shock 70kDa protein 2	3306	HSPA2		FBgn0003345	TEA domain family member 4	21679	Tead4
FBgn0014011	ras-related C3 botulinum toxin substrate 1 (rho family, small GTP binding protein Rac1)	5879	RAC1		FBgn0011745	predicted gene, EG545864	545864	EG545864
FBgn0004687	myosin, light chain 6, alkali, smooth muscle and non-muscle	4637	MYL6		FBgn0031267	inositol polyphosphate multikinase	69718	Ipmk
FBgn0013276	heat shock 70kDa protein 1B	3304	HSPA1B		FBgn0025741	plexin A4	243743	Plxna4
FBgn0013276	heat shock 70kDa protein 1A	3303	HSPA1A		FBgn0033159	Down syndrome cell adhesion molecule-like 1	114873	Dscaml1
FBgn0033159	Down syndrome cell adhesion molecule	1826	DSCAM		FBgn0002531	lymphocyte cytosolic protein 1	18826	Lcp1
FBgn0000045	actin, gamma 1	71	ACTG1		FBgn0027339	cDNA sequence D10627	234358	D10627
FBgn0003345	TEA domain family member 4	7004	TEAD4		FBgn0047135	RIKEN cDNA 2810032E02 gene	72661	2810032E02Rik
FBgn0031267	inositol polyphosphate multikinase	253430	IPMK		FBgn0015218	eukaryotic translation initiation factor 4E	13684	Eif4e
FBgn0033159	Down syndrome cell adhesion molecule like 1	57453	DSCAML1		FBgn0010602	ubiquitin-conjugating enzyme E2D 2	56550	Ube2d2
FBgn0002531	lymphocyte cytosolic protein 1 (L-plastin)	3936	LCP1		FBgn0000150	predicted gene, EG433968	433968	EG433968
FBgn0004618	zinc finger protein 90 homolog (mouse)	146198	ZFP90		FBgn0002772	myosin, light polypeptide 6B	216459	Myl6b
FBgn0047135	chromosome 13 open reading frame 21	387923	C13orf21		FBgn0014026	predicted gene, EG545512	545512	EG545512
FBgn0015218	eukaryotic translation initiation factor 4E	1977	EIF4E		FBgn0000045	actin, alpha 1, skeletal muscle	11459	Acta1
FBgn0010602	ubiquitin-conjugating enzyme E2D 2 (UBC4/5 homolog, yeast)	7322	UBE2D2		FBgn0010078	similar to 60S ribosomal protein L17 (L23) (Amino acid starvation-induced protein) (ASI)	433313
FBgn0010612	ATP synthase, H+ transporting, mitochondrial F0 complex, subunit G	10632	ATP5L		FBgn0004237	predicted gene, EG665646	665646	EG665646
FBgn0000150	NM23-LV	654364	NME1-NME2
FBgn0002772	myosin, light chain 6B, alkali, smooth muscle and non-muscle	140465	MYL6B
FBgn0014026	ribosomal protein L7a	6130	RPL7A
FBgn0000045	actin, alpha 1, skeletal muscle	58	ACTA1
FBgn0010078	similar to 60S ribosomal protein L17 (L23)	645296	LOC645296
