# Supplementary material for: A Drosophila systems model of pentylenetetrazole induced locomotor plasticity responsive to antiepileptic drugs
Source: BMC Syst Biol. 2009 Jan 21;3:11. doi: 10.1186/1752-0509-3-11 (PMC2657775; doi:10.1186/1752-0509-3-11)
Supplement: Additional file 8 — Overrepresentation of epileptogenesis genes in PTZ regulated gene set. Table listing down- and up-regulated genes in rodent models of epileptogenesis and human epilepsy, and the matching PTZ regulated genes. [file 1752-0509-3-11-S8.xls]

## Sheet: Data mining
Comparison between differentially expressed genes in Drosophila model and in established mammalian models of epilepsy or in human patients of epilepsy
Jamali et al., Brain 129, 625-641 (2006)					Lee et al., Mol Med. 13, 1–13 (2007)					He et al., Proteomics 6, 4987-4996 (2006)					Liu et al., Proteomics 8, 582–603 (2008)										van Gassen et al., Epilepsia, 49, 1055–1065 (2008)
MTLE (Jamali et al) Dn	Common with our set	MTLE (Jamali et a) Up	Common with our set		TLE lee et al Dn	Common with our set	TLE lee et al Up	Common with our set		TLE He et al Dn	Common with our set	TLE He et al Up	Common with our set		Liu et al TLE proteomic rat Dn 12 hr	Common with our set	Liu et al TLE proteomic rat Up 12 hr	Common with our set	Liu et al TLE proteomic rat Dn 72 hr	Common with our set	Liu et al TLE proteomic rat Up 72 hr	Common with our set			van Gassen et al TLE patients Dn	Common with our set	van Gassen et al TLE patients Up	Common with our set		Pooled Dn	Common with our set	Pooled Up	Common with our set
CA4	FHL2	AACT	Zero (NIL)		ACTN1	ACTN1	ADCY7	Zero (NIL)		ABAT	CRYAB	1AXF	Zero (NIL)		ACP1	ACTA1	COX6B1	HSPA1B	ARHGDIA	GLUD1	ALB	ATP5A1			ARC	ARC	AEBP1	FOS		ABAT	ACTA1	1AXF	ATP5A1
CCKBR		AQP1			AK5	DNM1	AK1			ALDOA	GAPDH	1CMY			ACTA1	NME1	DDT	SYN2	DLAT	NME1	ATP5A1	CYCS			ATP2B1	HTR2B	AHCYL1			ACP1	ACTN1	1CMY	CYCS
FHL2		C3			ARF3	YWHAZ	AKR1C3			CRYAB	GOT2	APOA1			ACTB	TAGLN3	HOMER2		ENO1	PSMB7	ATP5I	DNM1			ENC1	PABPC1	AQP4			ACTA1	ARC	AACT	DNM1
GRIN2A		CD74			ATP6V1G2		ARHGAP5			DDAH1		HBA1			AK1		HSP90AB1		GLO1		COX6B1	PDHA1			GM2A	PTK2	CCL2			ACTB	CRYAB	ADCY7	FOS
HTR2A		CD99			CALM3		ATP6V0E			DPYSL2					ALDOA		HSPA1B		GLUD1		CYCS	SYN2			HIST1H2BG		CCL3			ACTN1	DNM1	AEBP1	HSPA1B
NPY1R		FCGRT			DLG3		CAPN2			FTL					ARHGDIA		INA		GSTM5		DDT				HTR2B		CCL4			AK1	FHL2	AHCYL1	PDHA1
RAD51C		LITAF			DLG4		CCL2			GAPDH					CBR1		MSI1		HBA2		DNM1				MAVS		CD99			AK5	GAPDH	AK1	SYN2
		MBP			DNM1		CD74			GLUL					ENO1		NEF3		HBB		DNM2				MMD		CHRNB3			ALDOA	GLUD1	AKR1C3
		SERPINA3			DUSP4		COL1A1			GOT2					ENO2		NRGN		HSPD1		FIS1				PABPC1		CRYM			ARC	GOT2	ALB
		TNC			DUSP6		CXCR4			IDH3A					GLO1		NRP2		NME1		HADH2				PTK2		CYBRD1			ARF3	HTR2B	APOA1
					GABRA2		CYP4F3			MDH1					GSTM5		PDIA6		PSMB7		HOMER2				PTPN5		DPYSL3			ARHGDIA	NME1	AQP1
					GABRA5		ENPP2			PGK1					HBA2		PKM2		SNAP25		HSPAIL				SCN3B		DRR1			ATP2B1	PABPC1	AQP4
					GABRB3		GAL3ST1			SIRT2					HBB		SEM6C				INA				SNRPN		EFEMP1			ATP6V1G2	PSMB7	ARHGAP5
					GABRG2		GALC			TPI1					HSPD1		SPTAN1				KRT8				SPTLC2		FOS			CA4	PTK2	ATP5A1
					GPR51		GMPR								NME1		SYN2				MSI1				TLX2		GFAP			CALM3	TAGLN3	ATP5I
					GRIA1		HLA-DPA1								PDHB		TUBA1				PDHA1				TTR		GJA1			CBR1	YWHAZ	ATP6V0E
					GRIA2		HLA-DQA1								PRPS1		TUBA3				S100A4						GRAMD3			CCKBR		C3
					GRIA3		HLA-DRA								SNAP25		VDAC2				SYN2						HTR1A			CRYAB		CAPN2
					GRIN1		HLA-DRB1								STMN1						VDAC2						ID2			DDAH1		CCL2
					GRM5		HLA-DRB3								TAGLN3												ID3			DLAT	P = 0.017	CCL3	P = 0.082
					HOMER1		HLA-E								TUBB2B												IL1B			DLG3		CCL4
					HTR2A		ITGB4								UBE2N												KCTD9			DLG4		CD74
					MAP2K4		LAMA4								VIM												LM1P			DNM1		CD99
					MAPK1		NFKBIA																				MYBPC1			DPYSL2		CHRNB3
					NSF		PDE8A																				PDYN			DUSP4		COL1A1
					PAK3		PPAP2C																				S100B			DUSP6		COX6B1
					PDE2A		PRDX6																				SEMA3C			ENC1		CRYM
					PLCB1		PSEN1																				SPARC			ENO1		CXCR4
					PRKAR2B		PTGDS																				TXNIP			ENO2		CYBRD1
					PRKCB1		RHOQ																							FHL2		CYCS
					PTGS2		TJP2																							FTL		CYP4F3
					PTK2B		UGT8																							GABRA2		DDT
					RGS2																									GABRA5		DNM1
					RGS4																									GABRB3		DNM2
					RGS7																									GABRG2		DPYSL3
					SLC1747																									GAPDH		DRR1
					SMPD3																									GLO1		EFEMP1
					YWHAZ																									GLUD1		ENPP2
																														GLUL		FCGRT
																														GM2A		FIS1
																														GOT2		FOS
																														GPR51		GAL3ST1
																														GRIA1		GALC
																														GRIA2		GFAP
																														GRIA3		GJA1
																														GRIN1		GMPR
																														GRIN2A		GRAMD3
																														GRM5		HADH2
																														GSTM5		HBA1
																														HBA2		HLA-DPA1
																														HBB		HLA-DQA1
																														HIST1H2BG		HLA-DRA
																														HOMER1		HLA-DRB1
																														HSPD1		HLA-DRB3
																														HTR2A		HLA-E
																														HTR2B		HOMER2
																														IDH3A		HSP90AB1
																														MAP2K4		HSPA1B
																														MAPK1		HSPAIL
																														MAVS		HTR1A
																														MDH1		ID2
																														MMD		ID3
																														NME1		IL1B
																														NPY1R		INA
																														NSF		ITGB4
																														PABPC1		KCTD9
																														PAK3		KRT8
																														PDE2A		LAMA4
																														PDHB		LITAF
																														PGK1		LM1P
																														PLCB1		MBP
																														PRKAR2B		MSI1
																														PRKCB1		MYBPC1
																														PRPS1		NEF3
																														PSMB7		NFKBIA
																														PTGS2		NRGN
																														PTK2		NRP2
																														PTK2B		PDE8A
																														PTPN5		PDHA1
																														RAD51C		PDIA6
																														RGS2		PDYN
																														RGS4		PKM2
																														RGS7		PPAP2C
																														SCN3B		PRDX6
																														SIRT2		PSEN1
																														SLC1747		PTGDS
																														SMPD3		RHOQ
																														SNAP25		S100A4
																														SNRPN		S100B
																														SPTLC2		SEM6C
																														STMN1		SEMA3C
																														TAGLN3		SERPINA3
																														TLX2		SPARC
																														TPI1		SPTAN1
																														TTR		SYN2
																														TUBB2B		TJP2
																														UBE2N		TNC
																														VIM		TUBA1
																														YWHAZ		TUBA3
																																TXNIP
																																UGT8
																																VDAC2
